# Supplementary material for: Metatranscriptome analysis reveals host-microbiome interactions in traps of carnivorous Genlisea species
Source: Front Microbiol. 2015 Jul 14;6:526. doi: 10.3389/fmicb.2015.00526 (PMC4500957; doi:10.3389/fmicb.2015.00526)
Supplement: Supplementary file 1 [file Table1.XLSX]

## Sheet: Table 1
Table S1: Overview of reference environment datasets*
Sequence ID	Sequence Count	#mapped sequence	#assigned genus	Material/Biome	Location (Coordinates)	Sequence Type	Sequence Technology	Sample ID
MG-RAST: 4477159.3	403534	76897	24	creek	United States of America (46.0382839, -89.6140365)	Amplicon	Illumina, 100bp	36756
MG-RAST: 4477109.3	402328	81765	24	creek		Amplicon	Illumina, 100bp	36706
MG-RAST: 4477137.3	378602	66371	23	creek		Amplicon	Illumina, 100bp	36734
MG-RAST: 4477002.3	291500	95208	49	marine water body	United States of America (33.6069147, -117.9298606)	Amplicon	Illumina, 100bp	36599
MG-RAST: 4477195.3	277946	90177	34	marine water body		Amplicon	Illumina, 100bp	36792
MG-RAST: 4477176.3	224153	70450	35	marine water body		Amplicon	Illumina, 100bp	36773
MG-RAST: 4476959.3	259828	45770	53	lake	United States of America (46.729553, -94.6858998)	Amplicon	Illumina, 100bp	36556
MG-RAST: 4477169.3	249398	43484	55	lake		Amplicon	Illumina, 100bp	36766
MG-RAST: 4476970.3	217509	38041	54	lake		Amplicon	Illumina, 100bp	36567
MG-RAST: 4477077.3	210766	35973	22	feces	United States of America (40.0149856, -105.2705456)	Amplicon	Illumina, 100bp	36674
MG-RAST: 4476948.3	201965	33241	23	feces		Amplicon	Illumina, 100bp	36545
MG-RAST: 4477147.3	176968	28714	22	feces		Amplicon	Illumina, 100bp	36744
MG-RAST: 4476976.3	148558	61456	34	soil	United States of America (46.7452804, -94.5983468)	Amplicon	Illumina, 100bp	36573
MG-RAST: 4476975.3	141601	58370	35	soil		Amplicon	Illumina, 100bp	36572
MG-RAST: 4477067.3	117264	48919	35	soil		Amplicon	Illumina, 100bp	36664
MG-RAST: 4476937.3	112376	58640	31	marine sediment	United States of America (32.5510187, -117.111768)	Amplicon	Illumina, 100bp	36534
MG-RAST: 4477174.3	108816	57041	27	marine sediment		Amplicon	Illumina, 100bp	36771
MG-RAST: 4477037.3	95393	49937	28	marine sediment		Amplicon	Illumina, 100bp	36634
* Source: MG-RAST (http://metagenomics.anl.gov/) from Caporaso et al. 2011
