# Supplementary material for: Metatranscriptome analysis reveals host-microbiome interactions in traps of carnivorous Genlisea species
Source: Front Microbiol. 2015 Jul 14;6:526. doi: 10.3389/fmicb.2015.00526 (PMC4500957; doi:10.3389/fmicb.2015.00526)
Supplement: Supplementary file 2 [file Table2.XLSX]

## Sheet: Table S3
Table S2: Taxonomical distribution of microbe transcripts in specific enzyme classes
	#Seqs	#E.C	3.- Hydrolases	3.1.-Ester bonds	3.1.3.-Phosphatase	3.2.-Glycosylases	3.3.- Ether bonds	3.4.-Peptide bonds	3.5. C-N bonds	3.6. Acid anhydrides
Bacteria	447	15	3	1		1	0			1
+ Actinobacteria	40
+ Verrucomicrobia	12
+ Cyanobacteria	76	2
+ Planctomycetes	12	1
+ Proteobacteria	151	7	2	1						1
Eukaryota	10039	1283	435	149	86	27	9	81	20	158
+ Alveolata	266	69	35	5	5	3	0	10		17
+ Stramenopiles	149	14	2							2
+ Amoebozoa	394	23	5		2		1	1		2
+ Fungi	117	8	2	1			0			1
++ Chytridiomycota	16	2	1							1
++ Ascomycota	64	3	1	1
+ Metazoa	7729	992	351	132	73	22	8	63	20	114
++ Annelida	59	8	2					1		1
++ Mollusca	1339	144	47	12	8			5	4	27
++ Arthropoda	2122	337	114	45	26	10	5	21	2	33
++ Nematoda	272	38	9	3					1	5
++ Cnidaria	194	21	10	3				3	1	4
+ Viridiplantae	852	133	32	6	5	1		6		19
++ Chlorophyta	600	103	25	4	3	1		5		15
Total number	10501	1298	438	150	86	28	9	81	20	159
