# Supplementary material for: Metatranscriptome analysis reveals host-microbiome interactions in traps of carnivorous Genlisea species
Source: Front Microbiol. 2015 Jul 14;6:526. doi: 10.3389/fmicb.2015.00526 (PMC4500957; doi:10.3389/fmicb.2015.00526)
Supplement: Supplementary file 3 [file Table3.XLSX]

## Sheet: Figure S4
Table S3: Annotation with enzyme code assignment of microbe transcrips
				Best hit of blastx from NCBI referecence Proteins
Sequence name	Length	Sequence description	EC	Hit ACC	E-Value	Similarity	Bit-Score	Alignment length	Positives	Species
238_GATCAG_trimmed_(paired)_NIG_trap1_contig_10112	7913	la-related protein 1	-	XP_005105476	7.72031e-39	66	169.859	162	107	Aplysia californica
238_GATCAG_trimmed_(paired)_NIG_trap1_contig_8554	7909	collagen alpha-3 chain	-	XP_005108903	9.57385e-17	42	97.0561	409	175	Aplysia californica
238_GATCAG_trimmed_(paired)_NIG_trap1_contig_2364	7890	talin-1-like isoform x2	-	XP_006565137	0	73	1905.95	2050	1510	Apis mellifera
238_GATCAG_trimmed_(paired)_NIG_trap1_contig_1574	7875	PREDICTED: uncharacterized protein LOC101888760 isoform X1	-	XP_005180315	2.74943e-47	44	192.586	594	263	Musca domestica
238_GATCAG_trimmed_(paired)_NIG_trap1_contig_23353	7642	nuclear receptor coactivator 2 isoform x3	-	XP_006811320	5.68316e-73	64	282.337	370	238	Saccoglossus kowalevskii
238_GATCAG_trimmed_(paired)_NIG_trap1_contig_5318	7573	gcc2 and gcc3	-	XP_005089343	2.0194e-46	39	195.667	829	328	Aplysia californica
238_GATCAG_trimmed_(paired)_NIG_trap1_contig_55668	7470	spectrin beta chain-like isoform x1	-	XP_005090689	0	68	2171.74	2383	1624	Aplysia californica
238_GATCAG_trimmed_(paired)_NIG_trap1_contig_6136	7467	filamin-a-like isoform x2	-	XP_004390640	0	48	1007.67	2284	1097	Trichechus manatus latirostris
238_GATCAG_trimmed_(paired)_NIG_trap1_contig_18431	7410	triple functional domain	-	XP_005105244	0	66	1150.96	1265	847	Aplysia californica
272_CAGATC_trimmed_(paired)_NIG_trap2_contig_2126	7352	variant pep-cterm exosortase signal	-	WP_006527966	1.15935e-09	39	72.0182	297	117	Gloeocapsa sp. PCC 73106
238_GATCAG_trimmed_(paired)_NIG_trap1_contig_15273	7351	sushi domain-containing protein 2	-	XP_002608536	5.55718e-32	40	147.902	755	303	Branchiostoma floridae
238_GATCAG_trimmed_(paired)_NIG_trap1_contig_4432	7350	insulin receptor isoform x1	EC:2.7.10	XP_007072187	0	58	902.123	1297	757	Chelonia mydas
272_CAGATC_trimmed_(paired)_NIG_trap2_contig_13060	7304	zinc finger ccch domain-containing protein 20-like	-	XP_003530556	3.16461e-40	63	165.622	155	99	Glycine max
238_GATCAG_trimmed_(paired)_NIG_trap1_contig_2359	7281	myosin heavy non-muscle isoform x5	-	XP_005096515	0	75	1947.55	1940	1471	Aplysia californica
238_GATCAG_trimmed_(paired)_NIG_trap1_contig_9647	7271	low quality protein: matrilin-2	-	XP_008106596	1.32481e-06	38	63.929	375	146	Anolis carolinensis
238_GATCAG_trimmed_(paired)_NIG_trap1_contig_8077	7256	trafficking protein particle complex subunit 8 isoform x1	-	XP_005105619	0	51	792.727	1534	794	Aplysia californica
238_GATCAG_trimmed_(paired)_NIG_trap1_contig_42547	7246	matrilin-2 isoform x4	-	XP_005291690	1.26589e-05	38	60.8474	419	163	Chrysemys picta bellii
238_GATCAG_trimmed_(paired)_NIG_trap1_contig_43537	7232	isoform i	-	XP_008210751	0	48	1233.39	2524	1213	Nasonia vitripennis
238_GATCAG_trimmed_(paired)_NIG_trap1_contig_37616	7230	myosin-10-like isoform x3	-	XP_005096515	0	69	1686.77	1917	1327	Aplysia californica
238_GATCAG_trimmed_(paired)_NIG_trap1_contig_4119	7188	adenylate kinase 9	-	XP_795478	0	61	611.683	885	542	Strongylocentrotus purpuratus
238_GATCAG_trimmed_(paired)_NIG_trap1_contig_14387	7186	rootletin	-	XP_005996361	0	61	947.192	1860	1135	Latimeria chalumnae
238_GATCAG_trimmed_(paired)_NIG_trap1_contig_12870	7180	insulin receptor-like	-	XP_006823829	0	58	1005.74	1367	805	Saccoglossus kowalevskii
238_GATCAG_trimmed_(paired)_NIG_trap1_contig_18417	7103	neurogenic locus notch protein isoform x2	-	XP_005089343	3.53666e-91	41	342.813	1112	462	Aplysia californica
238_GATCAG_trimmed_(paired)_NIG_trap1_contig_10919	7098	von willebrand factor type d domain protein	-	XP_006820902	3.54825e-96	44	359.377	1149	517	Saccoglossus kowalevskii
238_GATCAG_trimmed_(paired)_NIG_trap1_contig_6241	7098	canalicular multispecific organic anion transporter 2-like isoform x2	EC:3.6.1.15	XP_004557528	0	65	1459.12	1599	1040	Maylandia zebra
238_GATCAG_trimmed_(paired)_NIG_trap1_contig_10799	7078	outer membrane adhesin-like protein	-	WP_006277601	5.06553e-27	41	131.724	1322	549	Cylindrospermopsis raciborskii
238_GATCAG_trimmed_(paired)_NIG_trap1_contig_5814	7035	protein serine threonine	-	XP_001440219	1.02472e-33	36	153.295	1545	568	Paramecium tetraurelia strain d4-2
238_GATCAG_trimmed_(paired)_NIG_trap1_contig_12194	7001	ankycorbin isoform x2	-	XP_006640142	6.13308e-31	55	143.28	229	128	Lepisosteus oculatus
238_GATCAG_trimmed_(paired)_NIG_trap1_contig_20076	6979	selenocysteine insertion sequence-binding protein 2-like	-	XP_002591343	2.57839e-22	56	111.694	161	91	Branchiostoma floridae
238_GATCAG_trimmed_(paired)_NIG_trap1_contig_16949	6970	trichohyalin-like isoform x2	-	XP_006819365	6.50803e-21	52	107.457	297	156	Saccoglossus kowalevskii
238_GATCAG_trimmed_(paired)_NIG_trap1_contig_5823	6931	neurogenic locus notch	-	XP_004535281	0	64	1989.16	2102	1365	Ceratitis capitata
238_GATCAG_trimmed_(paired)_NIG_trap1_contig_63474	6869	extracellular matrix protein	-	XP_642240	0	51	661.374	1710	881	Dictyostelium discoideum AX4
238_GATCAG_trimmed_(paired)_NIG_trap1_contig_15327	6848	mam and ldl-receptor class a domain-containing protein c10orf112 homolog	-	XP_008000628	1.13361e-93	42	349.747	1122	478	Chlorocebus sabaeus
238_GATCAG_trimmed_(paired)_NIG_trap1_contig_2864	6833	cyclin-g1	-	XP_002588304	6.50057e-24	52	115.931	293	153	Branchiostoma floridae
238_GATCAG_trimmed_(paired)_NIG_trap1_contig_5109	6796	vitellogenin-a1- partial	-	XP_003741905	5.63511e-67	49	262.307	601	298	Metaseiulus occidentalis
238_GATCAG_trimmed_(paired)_NIG_trap1_contig_18255	6746	extracellular matrix protein	-	XP_642240	5.5886e-146	50	509.99	1766	899	Dictyostelium discoideum AX4
238_GATCAG_trimmed_(paired)_NIG_trap1_contig_3814	6737	echinoderm microtubule-associated 6	-	XP_006001604	0	66	1448.72	1424	945	Latimeria chalumnae
238_GATCAG_trimmed_(paired)_NIG_trap1_contig_13737	6724	dynein heavy chain axonemal	EC:3.6.1.3	XP_001627703	0	83	2781.9	1905	1600	Nematostella vectensis
238_GATCAG_trimmed_(paired)_NIG_trap1_contig_21477	6722	fatty acid synthase	EC:2.3.1.85	XP_001356822	2.299e-107	46	394.43	1141	528	Drosophila pseudoobscura pseudoobscura
238_GATCAG_trimmed_(paired)_NIG_trap1_contig_11034	6722	PREDICTED: uncharacterized protein LOC101850683	-	XP_005111059	4.64677e-22	46	115.161	498	230	Aplysia californica
272_CAGATC_trimmed_(paired)_NIG_trap2_contig_328	6712	vitellogenin-a1- partial	-	XP_003741905	4.25401e-96	45	356.681	1194	543	Metaseiulus occidentalis
238_GATCAG_trimmed_(paired)_NIG_trap1_contig_42887	6709	probable ubiquitin carboxyl-terminal hydrolase faf-x isoform x1	-	XP_005167793	0	67	1693.32	1823	1225	Danio rerio
238_GATCAG_trimmed_(paired)_NIG_trap1_contig_25094	6707	atp-binding cassette sub-family a member 5-like	-	XP_003486467	5.75903e-101	53	371.318	736	394	Bombus impatiens
238_GATCAG_trimmed_(paired)_NIG_trap1_contig_42899	6661	rootletin	-	XP_005996361	0	57	670.233	1917	1093	Latimeria chalumnae
238_GATCAG_trimmed_(paired)_NIG_trap1_contig_10572	6627	muscle m-line assembly protein unc-89-like isoform x4	-	XP_002416006	0	58	1346.26	1896	1100	Ixodes scapularis
238_GATCAG_trimmed_(paired)_NIG_trap1_contig_12082	6615	insulin receptor substrate 1-like	-	XP_008433662	5.18795e-43	60	182.956	247	149	Poecilia reticulata
238_GATCAG_trimmed_(paired)_NIG_trap1_contig_5480	6589	serine threonine protein kinase	-	WP_023373927	1.43718e-11	43	80.1073	307	134	Mycobacterium kansasii ATCC 12478
238_GATCAG_trimmed_(paired)_NIG_trap1_contig_4415	6589	hypoxia-inducible factor 3-alpha isoform x1	-	XP_007439529	5.34363e-13	57	84.3445	125	72	Python bivittatus
272_CAGATC_trimmed_(paired)_NIG_trap2_contig_3830	6570	hypothetical protein	-	XP_001748473	3.17323e-12	44	82.4185	230	102	Monosiga brevicollis MX1
238_GATCAG_trimmed_(paired)_NIG_trap1_contig_12093	6566	macrophage mannose receptor 1	-	XP_007642176	7.81736e-86	41	321.242	1264	528	Cricetulus griseus
238_GATCAG_trimmed_(paired)_NIG_trap1_contig_20439	6564	protein argonaute-2 isoform x1	-	XP_005107586	0	92	1437.94	795	735	Aplysia californica
238_GATCAG_trimmed_(paired)_NIG_trap1_contig_72755	6533	protein daple-like isoform x2	-	XP_005099495	1.0801e-58	64	235.343	365	234	Aplysia californica
238_GATCAG_trimmed_(paired)_NIG_trap1_contig_26519	6525	dystonin isoform x3	-	XP_006000393	0	52	700.664	1689	879	Latimeria chalumnae
238_GATCAG_trimmed_(paired)_NIG_trap1_contig_25913	6514	neuroblast differentiation-associated protein ahnak isoform x1	-	XP_006817480	4.66043e-52	46	205.682	610	281	Saccoglossus kowalevskii
238_GATCAG_trimmed_(paired)_NIG_trap1_contig_9405	6489	dystonin isoform x1	-	XP_005102800	0	49	650.973	2023	999	Aplysia californica
238_GATCAG_trimmed_(paired)_NIG_trap1_contig_57443	6489	dynein heavy chain axonemal	EC:3.6.1.3	XP_005097728	0	82	2987.98	2123	1743	Aplysia californica
238_GATCAG_trimmed_(paired)_NIG_trap1_contig_8461	6486	clathrin heavy chain 1-like isoform x2	-	XP_005091567	0	87	2459.87	1568	1377	Aplysia californica
238_GATCAG_trimmed_(paired)_NIG_trap1_contig_27787	6482	rab effector	-	XP_006819637	1.74673e-40	72	175.252	155	112	Saccoglossus kowalevskii
238_GATCAG_trimmed_(paired)_NIG_trap1_contig_7658	6474	ankyrin repeat domain-containing protein 11 isoform x1	-	XP_006813802	8.00133e-53	63	201.445	223	142	Saccoglossus kowalevskii
238_GATCAG_trimmed_(paired)_NIG_trap1_contig_57424	6463	roundabout homolog 2-like	-	XP_004075640	1.98802e-58	43	233.032	735	320	Oryzias latipes
238_GATCAG_trimmed_(paired)_NIG_trap1_contig_4347	6454	polyketide synthase	-	WP_015245581	6.22428e-139	48	493.041	1258	609	Singulisphaera acidiphila DSM 18658
238_GATCAG_trimmed_(paired)_NIG_trap1_contig_2810	6432	probable cation-transporting atpase 13a3 isoform x1	-	XP_005188410	3.31797e-89	62	331.643	379	238	Musca domestica
238_GATCAG_trimmed_(paired)_NIG_trap1_contig_5879	6416	golgi apparatus protein 1	-	XP_002931708	0	65	954.896	1103	719	Xenopus (Silurana) tropicalis
238_GATCAG_trimmed_(paired)_NIG_trap1_contig_27009	6415	chromodomain-helicase-dna-binding protein 2 isoform x2	-	XP_007422395	0	65	1286.17	1511	984	Python bivittatus
238_GATCAG_trimmed_(paired)_NIG_trap1_contig_34745	6375	pyruvate ferredoxin flavodoxin oxidoreductase	-	XP_005835303	0	63	1561.97	1796	1149	Guillardia theta CCMP2712
238_GATCAG_trimmed_(paired)_NIG_trap1_contig_6152	6349	macrophage mannose receptor 1-like	-	XP_005097628	1.93301e-102	41	374.015	1253	521	Aplysia californica
238_GATCAG_trimmed_(paired)_NIG_trap1_contig_14026	6287	transient receptor potential cation channel subfamily m member 2	-	XP_005107399	3.66703e-115	44	414.461	1296	579	Aplysia californica
238_GATCAG_trimmed_(paired)_NIG_trap1_contig_26196	6281	supervillin isoform x6	-	XP_005099178	0	60	874.389	1110	674	Aplysia californica
238_GATCAG_trimmed_(paired)_NIG_trap1_contig_21236	6274	microtubule-actin cross-linking factor 1-like	-	XP_008560478	1.38687e-78	45	301.212	1206	554	Microplitis demolitor
272_CAGATC_trimmed_(paired)_NIG_trap2_contig_27956	6271	adiponectin receptor protein 2-like isoform x1	-	XP_002947829	8.21166e-107	65	357.451	370	243	Volvox carteri f. nagariensis
238_GATCAG_trimmed_(paired)_NIG_trap1_contig_29233	6250	poly	-	XP_005450508	1.41303e-98	45	355.91	1138	516	Oreochromis niloticus
238_GATCAG_trimmed_(paired)_NIG_trap1_contig_28159	6245	tau-tubulin kinase 1-like	-	XP_008191953	2.8551e-137	75	467.233	366	275	Tribolium castaneum
238_GATCAG_trimmed_(paired)_NIG_trap1_contig_221	6232	rootletin	-	XP_794353	4.58029e-173	60	595.119	1456	878	Strongylocentrotus purpuratus
238_GATCAG_trimmed_(paired)_NIG_trap1_contig_18479	6208	multidrug resistance-associated protein 1	-	NP_001107301	0	61	1009.98	1324	819	Xenopus (Silurana) tropicalis
238_GATCAG_trimmed_(paired)_NIG_trap1_contig_3488	6207	rna-binding protein musashi homolog 2 isoform x9	-	XP_003740625	1.36029e-64	79	232.646	187	148	Metaseiulus occidentalis
238_GATCAG_trimmed_(paired)_NIG_trap1_contig_7072	6157	ski oncogene	-	XP_002739418	4.40331e-39	50	160.614	266	133	Saccoglossus kowalevskii
272_CAGATC_trimmed_(paired)_NIG_trap2_contig_20292	6150	hypothetical protein SELMODRAFT_402429	-	XP_002960938	0	52	771.155	1448	755	Selaginella moellendorffii
272_CAGATC_trimmed_(paired)_NIG_trap2_contig_12707	6148	helicase conserved c-terminal domain containing protein	-	XP_001009118	1.29504e-84	50	320.472	789	395	Tetrahymena thermophila
238_GATCAG_trimmed_(paired)_NIG_trap1_contig_6326	6146	clustered mitochondria protein homolog	-	XP_003244213	1.85391e-123	56	435.261	567	321	Acyrthosiphon pisum
238_GATCAG_trimmed_(paired)_NIG_trap1_contig_31244	6125	laminin subunit gamma-1	-	XP_004862878	0	46	691.419	1752	806	Heterocephalus glaber
238_GATCAG_trimmed_(paired)_NIG_trap1_contig_44701	6114	proteasome activator complex subunit 4	-	XP_003822755	3.91714e-72	52	278.87	582	306	Pan paniscus
238_GATCAG_trimmed_(paired)_NIG_trap1_contig_12454	6098	macrophage-stimulating protein receptor-like isoform x2	-	XP_005453580	1.86598e-95	49	350.517	890	438	Oreochromis niloticus
238_GATCAG_trimmed_(paired)_NIG_trap1_contig_36746	6095	macrophage mannose receptor 1-like	-	XP_005097628	1.18632e-105	42	383.645	1248	533	Aplysia californica
238_GATCAG_trimmed_(paired)_NIG_trap1_contig_9111	6077	transcription factor cp2-like protein 1	-	XP_003968884	3.21655e-09	57	71.633	97	56	Takifugu rubripes
238_GATCAG_trimmed_(paired)_NIG_trap1_contig_240	6017	rootletin	-	XP_003724755	0	69	1214.52	1698	1188	Strongylocentrotus purpuratus
238_GATCAG_trimmed_(paired)_NIG_trap1_contig_25241	6008	fatty acid synthase	EC:2.3.1.85	XP_003217337	0	53	913.294	1835	975	Anolis carolinensis
238_GATCAG_trimmed_(paired)_NIG_trap1_contig_50106	5996	PREDICTED: trichohyalin-like	-	XP_006641399	3.33876e-05	45	59.3066	572	263	Lepisosteus oculatus
238_GATCAG_trimmed_(paired)_NIG_trap1_contig_76359	5975	sh3 and multiple ankyrin repeat domains protein 3 isoform x1	-	XP_005176422	3.98307e-104	67	382.104	372	250	Musca domestica
238_GATCAG_trimmed_(paired)_NIG_trap1_contig_2417	5965	vitellogenin-like	-	XP_002431398	4.12857e-60	39	239.58	1801	709	Pediculus humanus corporis
238_GATCAG_trimmed_(paired)_NIG_trap1_contig_17010	5963	myoferlin isoform x2	-	XP_005091914	0	75	1215.68	985	741	Aplysia californica
238_GATCAG_trimmed_(paired)_NIG_trap1_contig_13211	5957	low quality protein: titin	-	XP_794723	1.3e-175	44	609.372	1766	782	Strongylocentrotus purpuratus
238_GATCAG_trimmed_(paired)_NIG_trap1_contig_51328	5948	ryanodine receptor 44f-like	-	XP_003484552	0	67	1736.08	1879	1269	Bombus impatiens
238_GATCAG_trimmed_(paired)_NIG_trap1_contig_35983	5937	e3 ubiquitin-protein ligase rnf213 isoform x1	-	XP_006869704	1.43166e-33	41	152.91	970	401	Chrysochloris asiatica
238_GATCAG_trimmed_(paired)_NIG_trap1_contig_8820	5914	e3 ubiquitin-protein ligase trip12 isoform x1	-	XP_007251679	0	74	1028.47	916	678	Astyanax mexicanus
238_GATCAG_trimmed_(paired)_NIG_trap1_contig_20611	5899	ribosomal protein s6 kinase beta-1 isoform x1	EC:2.7.11	XP_005892360	2.89276e-133	78	432.95	326	257	Bos mutus
238_GATCAG_trimmed_(paired)_NIG_trap1_contig_28381	5896	tektin-4-like	-	XP_005092496	3.74542e-178	81	560.066	420	343	Aplysia californica
238_GATCAG_trimmed_(paired)_NIG_trap1_contig_13603	5854	leucine-rich repeat serine threonine-protein kinase 2	-	XP_003723792	7.02755e-169	48	583.563	1586	774	Strongylocentrotus purpuratus
238_GATCAG_trimmed_(paired)_NIG_trap1_contig_2863	5835	cyclin-g1	-	XP_008418268	4.54732e-23	52	112.464	259	135	Poecilia reticulata
272_CAGATC_trimmed_(paired)_NIG_trap2_contig_2164	5827	wd-40 repeat-containing protein	-	WP_010997616	3.19693e-174	52	584.334	1129	591	Nostoc sp. PCC 7120
238_GATCAG_trimmed_(paired)_NIG_trap1_contig_13678	5823	ankyrin repeat domain-containing protein 26-like	-	XP_006004841	6.81594e-13	69	84.3445	89	62	Latimeria chalumnae
238_GATCAG_trimmed_(paired)_NIG_trap1_contig_43367	5814	afadin isoform x7	-	XP_002432943	0	73	991.49	937	689	Pediculus humanus corporis
238_GATCAG_trimmed_(paired)_NIG_trap1_contig_5537	5813	sushi domain-containing protein 2 isoform x1	-	XP_005070809	4.89162e-30	42	138.658	680	291	Mesocricetus auratus
238_GATCAG_trimmed_(paired)_NIG_trap1_contig_2237	5807	vitellogenin-1-like isoform x1	-	XP_002741413	1.41914e-51	46	211.846	851	393	Saccoglossus kowalevskii
238_GATCAG_trimmed_(paired)_NIG_trap1_contig_20017	5793	e3 ubiquitin-protein ligase hyd-like	-	XP_003487850	7.26599e-152	73	533.872	521	382	Bombus impatiens
238_GATCAG_trimmed_(paired)_NIG_trap1_contig_3885	5783	ankyrin-2-like isoform x2	-	XP_005090282	0	65	1451.03	1625	1063	Aplysia californica
238_GATCAG_trimmed_(paired)_NIG_trap1_contig_21430	5771	nuclear receptor corepressor 1 isoform x1	-	XP_007057731	8.33178e-80	63	304.294	443	280	Chelonia mydas
238_GATCAG_trimmed_(paired)_NIG_trap1_contig_2610	5768	multidrug resistance-associated protein 1 isoform x1	-	XP_005176247	0	54	1009.59	1735	939	Musca domestica
238_GATCAG_trimmed_(paired)_NIG_trap1_contig_20921	5761	variant pep-cterm exosortase signal	-	WP_013821027	5.74795e-13	42	81.2629	288	123	Methylomonas methanica MC09
238_GATCAG_trimmed_(paired)_NIG_trap1_contig_56889	5750	neurexin isoform g	-	XP_001657566	3.8083e-119	49	424.476	1032	507	Aedes aegypti
238_GATCAG_trimmed_(paired)_NIG_trap1_contig_4652	5747	calx-beta domain-containing calcium-binding protein	-	WP_014275242	6.51121e-59	42	234.958	1364	578	Arthrospira platensis NIES-39
238_GATCAG_trimmed_(paired)_NIG_trap1_contig_23562	5727	dynein heavy chain axonemal-like	-	XP_005103646	0	55	1006.9	1630	906	Aplysia californica
238_GATCAG_trimmed_(paired)_NIG_trap1_contig_13516	5726	dynein heavy chain axonemal	-	XP_006820578	0	84	2235.3	1580	1336	Saccoglossus kowalevskii
238_GATCAG_trimmed_(paired)_NIG_trap1_contig_29439	5723	atp-binding cassette sub-family a member 5-like isoform x1	-	XP_005743441	2.72146e-86	51	323.939	784	400	Pundamilia nyererei
238_GATCAG_trimmed_(paired)_NIG_trap1_contig_15003	5707	autophagy-related protein 2 homolog b	-	XP_005483253	0	52	785.793	1530	796	Zonotrichia albicollis
238_GATCAG_trimmed_(paired)_NIG_trap1_contig_15909	5703	transcription factor ap-4	-	XP_002066935	5.52673e-15	75	90.5077	84	63	Drosophila willistoni
238_GATCAG_trimmed_(paired)_NIG_trap1_contig_17566	5691	extracellular protein	-	XP_646785	1.63107e-142	57	482.256	1026	590	Dictyostelium discoideum AX4
238_GATCAG_trimmed_(paired)_NIG_trap1_contig_34300	5661	transcription factor sox-5-like	EC:1.3.1.74	XP_003746224	3.37782e-51	76	194.512	153	117	Metaseiulus occidentalis
238_GATCAG_trimmed_(paired)_NIG_trap1_contig_13611	5659	metal transporter cnnm2	-	XP_003255463	1.28147e-84	75	303.138	295	223	Nomascus leucogenys
238_GATCAG_trimmed_(paired)_NIG_trap1_contig_1498	5659	extracellular matrix protein	-	XP_642240	3.28757e-74	55	285.034	1150	636	Dictyostelium discoideum AX4
238_GATCAG_trimmed_(paired)_NIG_trap1_contig_4109	5650	histone-lysine n-methyltransferase mll2-like	-	XP_005098030	5.23734e-34	64	150.599	194	125	Aplysia californica
238_GATCAG_trimmed_(paired)_NIG_trap1_contig_28961	5649	PREDICTED: uncharacterized protein LOC101855563	-	XP_005099422	0	55	821.617	1301	718	Aplysia californica
238_GATCAG_trimmed_(paired)_NIG_trap1_contig_32928	5634	filamin-a isoform x1	-	XP_003367315	1.12453e-111	48	400.979	886	427	Trichinella spiralis
238_GATCAG_trimmed_(paired)_NIG_trap1_contig_4900	5612	cgmp-dependent protein kinase 1 isoform x2	EC:2.7.11.12	XP_006820496	0	77	842.803	683	527	Saccoglossus kowalevskii
238_GATCAG_trimmed_(paired)_NIG_trap1_contig_15089	5592	epidermal growth factor receptor isoform x1	-	XP_001602830	0	62	1059.28	1186	738	Nasonia vitripennis
238_GATCAG_trimmed_(paired)_NIG_trap1_contig_54706	5575	oxysterol-binding protein 6 isoform x1	-	XP_007888261	0	70	357.451	303	215	Callorhinchus milii
238_GATCAG_trimmed_(paired)_NIG_trap1_contig_125128	5564	microtubule-associated tumor suppressor candidate 2 isoform x1	-	XP_005108075	1.99378e-13	71	85.1149	89	64	Aplysia californica
238_GATCAG_trimmed_(paired)_NIG_trap1_contig_6557	5557	cd109 antigen	-	XP_005101039	0	57	1017.68	1597	914	Aplysia californica
238_GATCAG_trimmed_(paired)_NIG_trap1_contig_42007	5544	ring finger protein unkempt homolog	-	XP_006001750	6.99453e-53	67	211.46	194	131	Latimeria chalumnae
238_GATCAG_trimmed_(paired)_NIG_trap1_contig_7453	5533	vigilin isoform x1	-	XP_792502	3.62504e-65	48	253.832	768	371	Strongylocentrotus purpuratus
238_GATCAG_trimmed_(paired)_NIG_trap1_contig_53425	5531	PREDICTED: uncharacterized protein LOC101862268	-	XP_005098080	6.88202e-23	75	117.087	97	73	Aplysia californica
238_GATCAG_trimmed_(paired)_NIG_trap1_contig_88459	5527	clathrin heavy chain 1-like isoform x2	-	XP_002680460	0	73	1789.24	1648	1209	Naegleria gruberi
272_CAGATC_trimmed_(paired)_NIG_trap2_contig_30127	5520	actin binding protein	-	XP_646669	1.122e-29	50	138.272	274	139	Dictyostelium discoideum AX4
238_GATCAG_trimmed_(paired)_NIG_trap1_contig_3781	5511	cd109 antigen	-	XP_005101039	0	51	813.527	1646	841	Aplysia californica
272_CAGATC_trimmed_(paired)_NIG_trap2_contig_29801	5509	mam and ldl-receptor class a domain-containing protein c10orf112 homolog	-	XP_006028732	4.9149e-94	39	349.362	1410	553	Alligator sinensis
238_GATCAG_trimmed_(paired)_NIG_trap1_contig_2276	5508	eukaryotic translation initiation factor 4 gamma 1 isoform x4	-	XP_004914459	3.18436e-114	63	409.068	517	327	Xenopus (Silurana) tropicalis
272_CAGATC_trimmed_(paired)_NIG_trap2_contig_16838	5503	clathrin heavy chain 1-like isoform x2	-	XP_007904368	0	71	1755.34	1667	1186	Callorhinchus milii
238_GATCAG_trimmed_(paired)_NIG_trap1_contig_15789	5482	collagen alpha-1 chain	-	XP_001947747	0	49	638.647	1765	875	Acyrthosiphon pisum
238_GATCAG_trimmed_(paired)_NIG_trap1_contig_22200	5474	pregnancy zone protein	-	NP_001087882	0	50	731.48	1533	770	Xenopus laevis
238_GATCAG_trimmed_(paired)_NIG_trap1_contig_14786	5470	histone-lysine n-methyltransferase mll2-like	-	XP_005098030	2.14832e-61	74	236.113	199	149	Aplysia californica
238_GATCAG_trimmed_(paired)_NIG_trap1_contig_11440	5469	low quality protein: apolipophorins	-	XP_002401765	1.86984e-38	44	165.622	743	331	Ixodes scapularis
238_GATCAG_trimmed_(paired)_NIG_trap1_contig_19017	5468	hypothetical protein BRAFLDRAFT_211833	-	XP_002596796	2.59192e-52	62	199.519	288	179	Branchiostoma floridae
238_GATCAG_trimmed_(paired)_NIG_trap1_contig_19373	5466	neuroglian-like isoform x2	-	XP_005101421	1.83422e-138	44	476.093	1230	546	Aplysia californica
238_GATCAG_trimmed_(paired)_NIG_trap1_contig_1536	5461	dystrophin isoform x2	-	XP_003706679	0	62	899.812	1146	718	Megachile rotundata
238_GATCAG_trimmed_(paired)_NIG_trap1_contig_11571	5456	sorbin and sh3 domain-containing protein 2-like isoform x14	-	XP_003701333	3.47274e-91	49	330.872	740	365	Megachile rotundata
238_GATCAG_trimmed_(paired)_NIG_trap1_contig_10722	5429	ankyrin-2-like isoform x5	-	XP_003743049	9.66106e-140	61	444.121	581	358	Metaseiulus occidentalis
238_GATCAG_trimmed_(paired)_NIG_trap1_contig_23610	5423	collagen alpha-3 chain	-	XP_002116296	2.22579e-60	45	239.58	873	399	Trichoplax adhaerens
238_GATCAG_trimmed_(paired)_NIG_trap1_contig_26677	5418	dnaj homolog subfamily c member 13	-	XP_005092836	0	75	1125.54	916	694	Aplysia californica
238_GATCAG_trimmed_(paired)_NIG_trap1_contig_110	5392	frizzled-4	-	XP_005112462	1.26487e-51	48	205.682	416	202	Aplysia californica
238_GATCAG_trimmed_(paired)_NIG_trap1_contig_47733	5392	neurofibromin isoform x1	-	XP_008200683	0	77	1568.52	1200	932	Tribolium castaneum
238_GATCAG_trimmed_(paired)_NIG_trap1_contig_8384	5360	bromodomain adjacent to zinc finger domain protein 2b	-	XP_007963278	2.4657e-67	63	263.077	502	321	Chlorocebus sabaeus
238_GATCAG_trimmed_(paired)_NIG_trap1_contig_26354	5359	probable phospholipid-transporting atpase id	-	XP_003742775	0	74	1397.49	1183	884	Metaseiulus occidentalis
238_GATCAG_trimmed_(paired)_NIG_trap1_contig_188	5356	unconventional myosin-xv isoform x1	-	XP_005107413	1.04232e-74	48	286.96	692	335	Aplysia californica
238_GATCAG_trimmed_(paired)_NIG_trap1_contig_14907	5355	otoferlin isoform 2	-	XP_008121812	9.15281e-145	65	476.093	615	403	Anolis carolinensis
238_GATCAG_trimmed_(paired)_NIG_trap1_contig_41932	5352	signal transducer and activator of transcription 5b-like	-	XP_008560881	0	72	789.26	718	518	Microplitis demolitor
238_GATCAG_trimmed_(paired)_NIG_trap1_contig_13175	5350	fch and double sh3 domains protein 2-like isoform x1	-	XP_006624484	3.42957e-50	56	204.527	419	236	Apis dorsata
238_GATCAG_trimmed_(paired)_NIG_trap1_contig_54852	5336	fibronectin type-iii domain-containing protein 3a	-	XP_005111961	0	66	781.556	810	535	Aplysia californica
238_GATCAG_trimmed_(paired)_NIG_trap1_contig_44111	5336	bromodomain-containing protein 2 isoform x1	-	XP_004903051	3.59261e-95	58	335.495	481	279	Heterocephalus glaber
238_GATCAG_trimmed_(paired)_NIG_trap1_contig_11479	5327	neuroglian-like isoform x1	-	XP_005107814	7.85997e-171	48	564.303	1202	582	Aplysia californica
238_GATCAG_trimmed_(paired)_NIG_trap1_contig_9285	5321	immunoglobulin superfamily dcc subclass member 4-like	-	XP_004539673	8.65623e-101	46	363.614	989	462	Maylandia zebra
238_GATCAG_trimmed_(paired)_NIG_trap1_contig_19502	5320	solute carrier family 41 member 1	-	XP_005957558	8.88537e-62	65	232.646	330	217	Pantholops hodgsonii
238_GATCAG_trimmed_(paired)_NIG_trap1_contig_24991	5312	clock isoform x1	-	XP_006815421	2.21774e-36	50	160.999	377	192	Saccoglossus kowalevskii
272_CAGATC_trimmed_(paired)_NIG_trap2_contig_1303	5311	cadherin domain calx-beta domain-containing protein	-	WP_014275242	6.25267e-48	41	199.134	1086	455	Arthrospira platensis NIES-39
238_GATCAG_trimmed_(paired)_NIG_trap1_contig_21511	5305	neurexin-1-beta isoform x6	-	XP_008205533	1.77369e-86	44	323.553	1060	475	Nasonia vitripennis
238_GATCAG_trimmed_(paired)_NIG_trap1_contig_66697	5301	ef-hand calcium-binding domain-containing protein 6-like	-	XP_006816237	0	53	376.326	718	387	Saccoglossus kowalevskii
238_GATCAG_trimmed_(paired)_NIG_trap1_contig_66231	5300	ring finger protein	-	XP_006816214	3.76034e-24	46	120.939	237	110	Saccoglossus kowalevskii
238_GATCAG_trimmed_(paired)_NIG_trap1_contig_8662	5293	carbohydrate-responsive element-binding protein isoform x2	-	XP_005003719	7.52365e-20	48	106.301	268	131	Cavia porcellus
238_GATCAG_trimmed_(paired)_NIG_trap1_contig_35680	5287	atp-dependent rna helicase ddx3x isoform x3	-	XP_007426569	0	87	728.013	459	400	Python bivittatus
238_GATCAG_trimmed_(paired)_NIG_trap1_contig_239	5282	vitellogenin-2-like	-	XP_006811255	3.47039e-37	43	164.081	706	306	Saccoglossus kowalevskii
238_GATCAG_trimmed_(paired)_NIG_trap1_contig_12884	5280	collagen alpha-1 chain	-	XP_005145301	8.75536e-49	57	201.83	233	134	Melopsittacus undulatus
238_GATCAG_trimmed_(paired)_NIG_trap1_contig_2247	5275	nuclear factor erythroid 2-related factor 3	-	NP_001087212	2.17133e-10	59	75.485	99	59	Ciona intestinalis
272_CAGATC_trimmed_(paired)_NIG_trap2_contig_10734	5262	hypothetical protein DICPUDRAFT_96277	-	XP_003283156	8.83975e-11	36	77.411	744	274	Dictyostelium purpureum
272_CAGATC_trimmed_(paired)_NIG_trap2_contig_8147	5262	vitellogenin-2-like	-	XP_006811255	3.00976e-37	43	164.081	706	306	Saccoglossus kowalevskii
238_GATCAG_trimmed_(paired)_NIG_trap1_contig_28179	5255	golgi apparatus protein 1	-	XP_003746750	1.62343e-119	41	416.001	1380	576	Metaseiulus occidentalis
238_GATCAG_trimmed_(paired)_NIG_trap1_contig_27514	5242	girdin isoform x1	-	XP_007890587	6.77341e-94	55	348.206	982	549	Callorhinchus milii
272_CAGATC_trimmed_(paired)_NIG_trap2_contig_3489	5235	extracellular matrix protein	-	XP_642240	0	51	679.478	1607	834	Dictyostelium discoideum AX4
238_GATCAG_trimmed_(paired)_NIG_trap1_contig_25213	5224	sister chromatid cohesion protein pds5 homolog a isoform x1	-	XP_006169295	2.87823e-33	45	150.984	531	241	Tupaia chinensis
238_GATCAG_trimmed_(paired)_NIG_trap1_contig_12916	5214	tudor domain-containing protein 1	-	XP_002609625	1.98446e-69	43	270.396	1086	473	Branchiostoma floridae
272_CAGATC_trimmed_(paired)_NIG_trap2_contig_5862	5209	apolipoprotein lipid transfer particle	-	XP_006820902	1.64904e-21	43	112.849	611	265	Saccoglossus kowalevskii
238_GATCAG_trimmed_(paired)_NIG_trap1_contig_36279	5207	collagen alpha-2 chain	-	XP_004466401	1.45316e-58	55	233.417	284	159	Dasypus novemcinctus
238_GATCAG_trimmed_(paired)_NIG_trap1_contig_43508	5202	atp-binding cassette sub-family a member 1	-	XP_007906223	0	64	1425.99	1587	1028	Callorhinchus milii
272_CAGATC_trimmed_(paired)_NIG_trap2_contig_35338	5201	abc transporter substrate-binding protein	-	XP_001695855	0	68	1304.27	1248	860	Chlamydomonas reinhardtii
238_GATCAG_trimmed_(paired)_NIG_trap1_contig_55005	5196	rna-binding protein mex3b	-	XP_008556896	9.71021e-62	79	230.335	170	135	Microplitis demolitor
238_GATCAG_trimmed_(paired)_NIG_trap1_contig_21694	5185	bifunctional glutamate proline--trna ligase	EC:6.1.1.17; EC:6.1.1.15	XP_005090835	0	71	1006.51	921	661	Aplysia californica
272_CAGATC_trimmed_(paired)_NIG_trap2_contig_11846	5178	kinase-like protein	-	XP_002949547	5.68167e-36	47	160.614	334	160	Volvox carteri f. nagariensis
238_GATCAG_trimmed_(paired)_NIG_trap1_contig_12516	5177	chromodomain-helicase-dna-binding protein 8	-	XP_002434428	7.45353e-33	64	150.214	197	128	Ixodes scapularis
238_GATCAG_trimmed_(paired)_NIG_trap1_contig_67348	5172	collagen triple helix repeat-containing protein	-	WP_031196107	8.54936e-12	67	79.7221	83	56	Mesorhizobium sp. L103C119B0
238_GATCAG_trimmed_(paired)_NIG_trap1_contig_21269	5158	receptor-type tyrosine-protein phosphatase n2	EC:3.1.3.16	XP_006825167	2.00633e-174	76	545.814	440	336	Saccoglossus kowalevskii
238_GATCAG_trimmed_(paired)_NIG_trap1_contig_28162	5152	r3h domain-containing protein 2 isoform x6	-	XP_002607639	8.93139e-45	52	188.348	433	227	Branchiostoma floridae
238_GATCAG_trimmed_(paired)_NIG_trap1_contig_833	5148	filamin-a isoform x1	-	XP_002423659	0	54	719.924	1244	673	Pediculus humanus corporis
238_GATCAG_trimmed_(paired)_NIG_trap1_contig_57735	5146	tensin-1-like isoform x5	-	XP_002605166	9.7677e-78	68	271.552	285	194	Branchiostoma floridae
238_GATCAG_trimmed_(paired)_NIG_trap1_contig_37374	5145	atp-binding cassette sub-family a member 1-like isoform x1	-	XP_006629803	0	56	677.937	1024	583	Lepisosteus oculatus
238_GATCAG_trimmed_(paired)_NIG_trap1_contig_51669	5144	lipoxygenase homology domain-containing protein 1	-	XP_005090406	0	63	911.753	1075	680	Aplysia californica
238_GATCAG_trimmed_(paired)_NIG_trap1_contig_23538	5144	basement membrane-specific heparan sulfate proteoglycan core protein	-	XP_007175237	1.04423e-94	39	352.058	1348	529	Balaenoptera acutorostrata scammoni
238_GATCAG_trimmed_(paired)_NIG_trap1_contig_19244	5138	atp-binding cassette sub-family a member 5	-	XP_002122944	0	57	865.144	1278	735	Ciona intestinalis
238_GATCAG_trimmed_(paired)_NIG_trap1_contig_22084	5136	protein vit- isoform a	-	XP_002634040	0	53	796.579	1711	915	Caenorhabditis briggsae
238_GATCAG_trimmed_(paired)_NIG_trap1_contig_24513	5132	e3 ubiquitin-protein ligase trim56-like	-	XP_006817906	9.49316e-11	39	75.485	364	144	Saccoglossus kowalevskii
238_GATCAG_trimmed_(paired)_NIG_trap1_contig_1428	5117	zinc finger protein	-	XP_005105621	2.10905e-16	50	95.9005	127	64	Aplysia californica
238_GATCAG_trimmed_(paired)_NIG_trap1_contig_23656	5105	eukaryotic translation initiation factor 4 gamma 2-like	-	NP_001014311	9.98813e-21	56	109.383	173	98	Danio rerio
238_GATCAG_trimmed_(paired)_NIG_trap1_contig_43969	5103	muscle m-line assembly protein unc-89 isoform x7	-	XP_008179005	0	47	632.869	1427	681	Acyrthosiphon pisum
238_GATCAG_trimmed_(paired)_NIG_trap1_contig_53523	5091	rna-binding protein fusilli-like isoform x2	-	XP_005090530	7.73732e-168	63	537.339	586	371	Aplysia californica
238_GATCAG_trimmed_(paired)_NIG_trap1_contig_50503	5081	rho gtpase-activating protein 4 isoform 2	-	XP_005371851	4.66681e-29	47	136.346	271	128	Microtus ochrogaster
238_GATCAG_trimmed_(paired)_NIG_trap1_contig_3209	5079	apobec1 complementation factor isoform x2	-	NP_001086049	3.21385e-131	62	433.335	537	333	Xenopus laevis
238_GATCAG_trimmed_(paired)_NIG_trap1_contig_20134	5078	dynein heavy chain axonemal-like	EC:3.6.1.3	XP_005097728	0	87	2634.75	1693	1486	Aplysia californica
238_GATCAG_trimmed_(paired)_NIG_trap1_contig_15093	5073	lim domain and actin-binding protein 1-like	-	XP_002663732	1.40058e-15	73	92.8189	67	49	Danio rerio
238_GATCAG_trimmed_(paired)_NIG_trap1_contig_28175	5073	basement membrane-specific heparan sulfate proteoglycan core	-	XP_008193271	0	56	1202.58	1698	964	Tribolium castaneum
238_GATCAG_trimmed_(paired)_NIG_trap1_contig_28647	5068	rna-binding region rnp-1 domain-containing protein	-	XP_004351719	1.81706e-07	59	65.4698	83	49	Dictyostelium fasciculatum
238_GATCAG_trimmed_(paired)_NIG_trap1_contig_16485	5064	protein vit- isoform a	-	NP_508612	0	52	775.778	1653	865	Caenorhabditis elegans
238_GATCAG_trimmed_(paired)_NIG_trap1_contig_25777	5052	neuroglian isoform x1	-	XP_006567868	1.84319e-130	49	451.055	1112	546	Apis mellifera
238_GATCAG_trimmed_(paired)_NIG_trap1_contig_61806	5033	sodium-driven chloride bicarbonate exchanger	-	XP_006571215	0	65	985.326	1041	686	Apis mellifera
238_GATCAG_trimmed_(paired)_NIG_trap1_contig_18304	5033	afadin isoform x23	-	XP_006813997	6.59241e-94	62	204.912	243	153	Saccoglossus kowalevskii
238_GATCAG_trimmed_(paired)_NIG_trap1_contig_40109	5032	yorkie homolog isoform x1	-	NP_001116819	1.33739e-17	56	96.6709	138	78	Bombyx mori
238_GATCAG_trimmed_(paired)_NIG_trap1_contig_9182	5026	ccr4-not transcription complex subunit 1-like	-	XP_007882654	5.99353e-130	62	430.254	509	319	Callorhinchus milii
238_GATCAG_trimmed_(paired)_NIG_trap1_contig_26178	5024	protein kibra-like	-	XP_001946853	3.3569e-48	64	159.458	315	204	Acyrthosiphon pisum
238_GATCAG_trimmed_(paired)_NIG_trap1_contig_2940	5009	probable cation-transporting atpase 13a3	-	XP_002072574	3.80901e-162	51	543.888	1153	596	Drosophila willistoni
238_GATCAG_trimmed_(paired)_NIG_trap1_contig_21613	5003	transcription factor sox-21	-	XP_003148818	1.77527e-34	94	143.665	72	68	Loa loa
238_GATCAG_trimmed_(paired)_NIG_trap1_contig_9936	4988	homeotic protein antennapedia-like	-	XP_006099032	4.07215e-17	59	91.6633	111	66	Myotis lucifugus
238_GATCAG_trimmed_(paired)_NIG_trap1_contig_101691	4985	forkhead-associated domain-containing protein 1	-	XP_005099318	2.52004e-125	56	437.187	1048	593	Aplysia californica
238_GATCAG_trimmed_(paired)_NIG_trap1_contig_108792	4984	probable ubiquitin carboxyl-terminal hydrolase faf-x isoform x1	-	XP_003135083	2.57607e-154	58	529.25	619	362	Sus scrofa
238_GATCAG_trimmed_(paired)_NIG_trap1_contig_28981	4981	ring-5 like protein	-	XP_006816214	3.49409e-28	51	133.65	215	110	Saccoglossus kowalevskii
238_GATCAG_trimmed_(paired)_NIG_trap1_contig_73540	4974	netrin receptor unc5c-like isoform x1	-	XP_005092584	1.5101e-15	52	92.4337	169	88	Aplysia californica
238_GATCAG_trimmed_(paired)_NIG_trap1_contig_37229	4973	cre-dmd-3 protein	-	XP_003096010	1.17706e-06	40	60.8474	206	83	Caenorhabditis remanei
238_GATCAG_trimmed_(paired)_NIG_trap1_contig_45119	4972	cap-gly domain-containing linker protein 3- partial	-	XP_005023757	1.39438e-16	73	96.2857	71	52	Anas platyrhynchos
238_GATCAG_trimmed_(paired)_NIG_trap1_contig_8379	4969	probable cation-transporting atpase 13a3	-	XP_008119440	4.60962e-122	50	427.172	925	466	Anolis carolinensis
238_GATCAG_trimmed_(paired)_NIG_trap1_contig_97746	4957	golgi apparatus protein 1-like	-	XP_003758624	8.99661e-89	45	324.324	797	363	Sarcophilus harrisii
238_GATCAG_trimmed_(paired)_NIG_trap1_contig_67706	4956	adenylate kinase isoenzyme 5-like	-	XP_006682405	0	63	687.182	784	498	Batrachochytrium dendrobatidis JAM81
238_GATCAG_trimmed_(paired)_NIG_trap1_contig_25651	4953	kyphoscoliosis peptidase-like	-	XP_005113074	4.23925e-155	59	480.715	655	388	Aplysia californica
238_GATCAG_trimmed_(paired)_NIG_trap1_contig_9308	4940	extracellular matrix protein	-	XP_003286127	1.98217e-27	36	131.339	976	358	Dictyostelium purpureum
238_GATCAG_trimmed_(paired)_NIG_trap1_contig_44210	4933	unconventional myosin-xviiia	-	XP_006817918	0	68	971.074	1283	884	Saccoglossus kowalevskii
238_GATCAG_trimmed_(paired)_NIG_trap1_contig_66390	4933	tuberin isoform x4	-	XP_007442011	1.31816e-115	52	407.527	885	467	Python bivittatus
238_GATCAG_trimmed_(paired)_NIG_trap1_contig_2992	4932	vigilin isoform x1	-	XP_006810200	0	71	1330.47	1255	900	Neolamprologus brichardi
238_GATCAG_trimmed_(paired)_NIG_trap1_contig_20042	4931	apical endosomal glyco	-	XP_002733328	1.27684e-52	37	214.157	1424	532	Saccoglossus kowalevskii
238_GATCAG_trimmed_(paired)_NIG_trap1_contig_45224	4931	dentin sialophospho	-	XP_005098730	0.000378502	49	55.4546	192	95	Aplysia californica
238_GATCAG_trimmed_(paired)_NIG_trap1_contig_19725	4930	neurexin-4 isoform x2	-	XP_005094025	0	55	831.632	1341	744	Aplysia californica
238_GATCAG_trimmed_(paired)_NIG_trap1_contig_35366	4920	cytoplasmic dynein 1 heavy chain 1	EC:3.6.1.15	XP_797645	0	70	1716.44	1641	1164	Strongylocentrotus purpuratus
272_CAGATC_trimmed_(paired)_NIG_trap2_contig_3017	4916	epithelial splicing regulatory protein 2-like isoform x3	-	XP_002951219	1.44562e-31	64	136.346	153	99	Volvox carteri f. nagariensis
272_CAGATC_trimmed_(paired)_NIG_trap2_contig_3943	4901	atpase family aaa domain-containing protein 1-b-like	EC:3.6.1.15	XP_001697159	2.92187e-79	88	194.126	126	112	Chlamydomonas reinhardtii
238_GATCAG_trimmed_(paired)_NIG_trap1_contig_30776	4897	dynein heavy chain axonemal	EC:3.6.1.3	XP_005091552	0	85	2344.7	1558	1336	Aplysia californica
238_GATCAG_trimmed_(paired)_NIG_trap1_contig_52618	4893	protein hid1-like isoform x2	-	XP_002900470	1.58748e-48	44	196.823	710	313	Phytophthora infestans T30-4
272_CAGATC_trimmed_(paired)_NIG_trap2_contig_32625	4893	bifunctional apoptosis regulator	-	XP_005844638	3.10277e-16	61	91.2781	106	65	Chlorella variabilis
238_GATCAG_trimmed_(paired)_NIG_trap1_contig_6594	4887	PREDICTED: uncharacterized protein LOC100882464	-	XP_003700894	7.80026e-37	40	162.54	1128	460	Megachile rotundata
238_GATCAG_trimmed_(paired)_NIG_trap1_contig_47306	4880	fatty acid synthase	EC:3.1.2.14	NP_001267840	0	59	889.026	1159	686	Bombus terrestris
238_GATCAG_trimmed_(paired)_NIG_trap1_contig_21648	4878	uncharacterized threonine-rich gpi-anchored glyco isoform x7	EC:2.7.11	XP_003739064	1.7875e-176	89	579.711	364	325	Metaseiulus occidentalis
238_GATCAG_trimmed_(paired)_NIG_trap1_contig_43444	4878	atp-binding cassette sub-family a member 5-like	-	XP_006816829	7.82395e-82	52	305.834	582	307	Saccoglossus kowalevskii
238_GATCAG_trimmed_(paired)_NIG_trap1_contig_24154	4852	PREDICTED: uncharacterized protein C20orf26-like	-	XP_006812601	0	58	708.368	923	543	Saccoglossus kowalevskii
238_GATCAG_trimmed_(paired)_NIG_trap1_contig_2841	4847	dual oxidase 1-like	EC:1.6.3.1	XP_002595019	0	60	1272.69	1603	962	Branchiostoma floridae
238_GATCAG_trimmed_(paired)_NIG_trap1_contig_25380	4846	slit homolog 2 protein isoform x4	-	XP_005098157	0	65	1361.28	1438	947	Aplysia californica
272_CAGATC_trimmed_(paired)_NIG_trap2_contig_19709	4840	vinculin a	-	XP_004353097	1.6494e-46	48	194.512	744	362	Acanthamoeba castellanii str. Neff
238_GATCAG_trimmed_(paired)_NIG_trap1_contig_18473	4826	influenza virus ns1a-binding protein	-	XP_002431227	8.64292e-123	54	412.535	681	372	Pediculus humanus corporis
238_GATCAG_trimmed_(paired)_NIG_trap1_contig_62088	4822	mitogen-activated protein kinase kinase kinase 15 isoform x2	-	XP_006617154	0	65	1163.29	1330	869	Apis dorsata
238_GATCAG_trimmed_(paired)_NIG_trap1_contig_16774	4820	low quality protein: neuroglian-like	-	XP_003707333	2.02041e-153	50	473.781	1022	519	Megachile rotundata
238_GATCAG_trimmed_(paired)_NIG_trap1_contig_8104	4816	PREDICTED: uncharacterized protein C7orf63-like isoform X2	-	XP_005088927	4.03531e-145	50	482.256	903	455	Aplysia californica
238_GATCAG_trimmed_(paired)_NIG_trap1_contig_3856	4814	multidrug resistance protein 1	-	NP_000918	0	61	971.844	1264	782	Homo sapiens
238_GATCAG_trimmed_(paired)_NIG_trap1_contig_53622	4813	twitchin isoform x3	-	XP_005104878	0	72	1663.28	1499	1092	Aplysia californica
238_GATCAG_trimmed_(paired)_NIG_trap1_contig_40268	4808	chromodomain-helicase-dna-binding protein 7	-	XP_006009874	0	68	1483	1510	1028	Latimeria chalumnae
238_GATCAG_trimmed_(paired)_NIG_trap1_contig_11057	4804	signal transducer and activator of transcription 5b-like	-	NP_001157388	1.12079e-22	43	115.161	475	207	Bombyx mori
238_GATCAG_trimmed_(paired)_NIG_trap1_contig_13981	4787	serine threonine-protein kinase tao1-like	EC:2.7.11	XP_002414634	2.35854e-168	81	543.888	346	281	Ixodes scapularis
238_GATCAG_trimmed_(paired)_NIG_trap1_contig_32679	4786	importin subunit alpha-3	-	XP_008193898	0	73	657.522	540	399	Tribolium castaneum
238_GATCAG_trimmed_(paired)_NIG_trap1_contig_637	4783	zinc finger protein dzip1l isoform x5	-	XP_006823292	1.18876e-35	58	157.147	281	163	Saccoglossus kowalevskii
238_GATCAG_trimmed_(paired)_NIG_trap1_contig_200	4781	sister chromatid cohesion protein pds5 homolog b-like	-	XP_003748624	0	60	925.62	1263	759	Metaseiulus occidentalis
238_GATCAG_trimmed_(paired)_NIG_trap1_contig_4450	4775	niemann-pick c1	-	XP_005097476	0	59	1073.15	1398	832	Aplysia californica
272_CAGATC_trimmed_(paired)_NIG_trap2_contig_19666	4764	vigilin isoform x1	-	XP_006181886	0	52	692.189	1404	736	Camelus ferus
238_GATCAG_trimmed_(paired)_NIG_trap1_contig_1811	4760	nidogen and egf-like domain-containing protein 1	-	XP_001640914	2.1878e-81	46	306.605	654	302	Nematostella vectensis
238_GATCAG_trimmed_(paired)_NIG_trap1_contig_4922	4742	low quality protein: zinc finger protein castor homolog 1-like	-	XP_008194826	0	58	1028.08	1272	750	Tribolium castaneum
238_GATCAG_trimmed_(paired)_NIG_trap1_contig_18419	4736	lamin-b receptor	-	XP_008526500	1.9677e-25	45	123.25	402	184	Equus przewalskii
238_GATCAG_trimmed_(paired)_NIG_trap1_contig_56471	4736	transmembrane protein 131 isoform x2	-	XP_004356759	2.12422e-105	47	384.03	986	465	Acanthamoeba castellanii str. Neff
238_GATCAG_trimmed_(paired)_NIG_trap1_contig_144627	4735	macrophage mannose receptor 1	-	XP_007887990	1.70812e-95	42	348.977	1265	541	Callorhinchus milii
238_GATCAG_trimmed_(paired)_NIG_trap1_contig_7154	4727	low quality protein: apolipophorins-like	-	XP_005111059	4.70788e-77	58	294.278	461	268	Aplysia californica
238_GATCAG_trimmed_(paired)_NIG_trap1_contig_10082	4725	extracellular matrix protein	-	XP_642240	0	52	776.933	1539	804	Dictyostelium discoideum AX4
238_GATCAG_trimmed_(paired)_NIG_trap1_contig_9109	4718	proactivator polypeptide-like	-	XP_005101991	4.96261e-132	47	467.233	1315	619	Aplysia californica
238_GATCAG_trimmed_(paired)_NIG_trap1_contig_16852	4710	serine threonine-protein kinase pim-3-like	-	XP_008103654	9.92026e-65	56	234.187	315	177	Anolis carolinensis
238_GATCAG_trimmed_(paired)_NIG_trap1_contig_19840	4706	regulator of nonsense transcripts 1	-	XP_008335834	0	75	1066.22	837	634	Cynoglossus semilaevis
272_CAGATC_trimmed_(paired)_NIG_trap2_contig_44017	4704	wd-40 repeat-containing protein	-	WP_017316505	3.34177e-125	49	438.728	1034	514	Mastigocladopsis repens
272_CAGATC_trimmed_(paired)_NIG_trap2_contig_16640	4688	myosin-10-like isoform x3	EC:3.6.1.15	XP_008162044	1.78642e-126	59	447.203	1128	674	Chrysemys picta bellii
238_GATCAG_trimmed_(paired)_NIG_trap1_contig_18690	4685	rims-binding protein 2	-	XP_005987246	2.03118e-25	83	125.176	79	66	Latimeria chalumnae
238_GATCAG_trimmed_(paired)_NIG_trap1_contig_25294	4684	beta-phosphoglucomutase family hydrolase	-	WP_027353756	0	53	586.645	1016	544	Desulfosarcina sp. BuS5
238_GATCAG_trimmed_(paired)_NIG_trap1_contig_77360	4678	protein purity of essence-like	-	XP_008215756	0	67	701.049	746	507	Nasonia vitripennis
238_GATCAG_trimmed_(paired)_NIG_trap1_contig_3276	4677	ankyrin repeat domain-containing protein 17	-	XP_003832684	0	79	769.229	626	496	Pan paniscus
238_GATCAG_trimmed_(paired)_NIG_trap1_contig_45664	4672	sarcolemmal membrane-associated	-	XP_003745134	1.01784e-40	84	171.014	115	97	Metaseiulus occidentalis
238_GATCAG_trimmed_(paired)_NIG_trap1_contig_17267	4668	zinc finger protein 271-like	-	NP_001103332	4.66631e-46	58	180.259	229	133	Danio rerio
238_GATCAG_trimmed_(paired)_NIG_trap1_contig_39436	4665	ankyrin-3-like isoform x2	-	XP_005090285	0	68	1467.21	1430	982	Aplysia californica
238_GATCAG_trimmed_(paired)_NIG_trap1_contig_45100	4660	axonemal dynein light chain domain-containing protein 1	-	XP_005106488	5.50585e-147	53	491.5	913	493	Aplysia californica
238_GATCAG_trimmed_(paired)_NIG_trap1_contig_24992	4644	e3 ubiquitin-protein ligase mib1	-	XP_008545300	2.77258e-10	41	75.0998	411	170	Microplitis demolitor
238_GATCAG_trimmed_(paired)_NIG_trap1_contig_24118	4643	ubiquitin carboxyl-terminal hydrolase 7	EC:3.4	XP_007903089	0	63	631.713	759	479	Callorhinchus milii
238_GATCAG_trimmed_(paired)_NIG_trap1_contig_59910	4639	neurogenic locus notch homolog protein 1-like	-	XP_001190609	0	54	602.823	995	547	Strongylocentrotus purpuratus
238_GATCAG_trimmed_(paired)_NIG_trap1_contig_26401	4639	neurobeachin isoform x2	-	XP_003491301	0	65	974.541	1008	662	Bombus impatiens
238_GATCAG_trimmed_(paired)_NIG_trap1_contig_12720	4639	von willebrand factor a domain-containing protein 7	-	XP_003789077	1.96303e-65	50	250.751	520	262	Otolemur garnettii
238_GATCAG_trimmed_(paired)_NIG_trap1_contig_5704	4635	contactin-like	-	XP_008552912	0	50	598.201	1235	629	Microplitis demolitor
238_GATCAG_trimmed_(paired)_NIG_trap1_contig_8133	4626	neuroglian-like isoform x2	-	XP_002410294	1.43007e-160	48	531.561	1225	588	Ixodes scapularis
238_GATCAG_trimmed_(paired)_NIG_trap1_contig_20934	4625	carboxypeptidase d	-	XP_798006	0	50	486.878	976	488	Strongylocentrotus purpuratus
238_GATCAG_trimmed_(paired)_NIG_trap1_contig_47599	4625	down syndrome cell adhesion molecule-like protein dscam2-like	-	XP_003701595	3.86929e-18	45	101.293	244	110	Megachile rotundata
238_GATCAG_trimmed_(paired)_NIG_trap1_contig_36725	4621	tyrosine-protein phosphatase non-receptor type 4	-	XP_005105767	2.68069e-169	77	536.569	409	318	Aplysia californica
238_GATCAG_trimmed_(paired)_NIG_trap1_contig_9141	4618	ankyrin repeat domain-containing protein 17 isoform x2	-	XP_003427871	1.66798e-160	90	518.85	306	278	Nasonia vitripennis
238_GATCAG_trimmed_(paired)_NIG_trap1_contig_2406	4614	deleted in lung and esophageal cancer protein 1	-	XP_005102421	7.76458e-40	49	172.17	424	210	Aplysia californica
238_GATCAG_trimmed_(paired)_NIG_trap1_contig_73585	4609	location of vulva defective 1-like	-	XP_006811211	1.92077e-21	55	111.309	180	100	Saccoglossus kowalevskii
238_GATCAG_trimmed_(paired)_NIG_trap1_contig_40746	4607	nuclear receptor-binding protein homolog	-	XP_001654161	9.37244e-84	66	293.123	325	217	Aedes aegypti
238_GATCAG_trimmed_(paired)_NIG_trap1_contig_20783	4605	neurogenic locus notch	-	XP_002109570	9.48164e-54	38	218.394	1081	419	Trichoplax adhaerens
238_GATCAG_trimmed_(paired)_NIG_trap1_contig_62921	4605	serine threonine-protein kinase mrck alpha-like isoform x1	-	XP_005103279	2.19674e-178	60	592.808	851	511	Aplysia californica
238_GATCAG_trimmed_(paired)_NIG_trap1_contig_7900	4593	rap guanine nucleotide exchange factor 6-like isoform x10	-	XP_006616955	0	65	687.182	763	503	Apis dorsata
238_GATCAG_trimmed_(paired)_NIG_trap1_contig_10908	4588	zinc finger protein 609	-	XP_005142562	2.88791e-33	62	150.599	172	107	Melopsittacus undulatus
238_GATCAG_trimmed_(paired)_NIG_trap1_contig_48197	4586	male-specific lethal 1 homolog	-	XP_392937	2.42168e-08	43	68.5514	218	95	Apis mellifera
238_GATCAG_trimmed_(paired)_NIG_trap1_contig_7663	4580	vigilin-like isoform x1	-	XP_001892806	0	72	1298.88	1248	899	Brugia malayi
238_GATCAG_trimmed_(paired)_NIG_trap1_contig_12383	4578	wd repeat-containing protein 96	-	XP_006816749	0	61	896.73	1282	788	Saccoglossus kowalevskii
238_GATCAG_trimmed_(paired)_NIG_trap1_contig_31914	4573	histone-lysine n-methyltransferase 2c	-	XP_005097608	0	75	736.873	566	428	Aplysia californica
238_GATCAG_trimmed_(paired)_NIG_trap1_contig_13479	4573	probable cation-transporting atpase 13a3 isoform x1	-	XP_006819618	0	58	852.047	1211	709	Saccoglossus kowalevskii
238_GATCAG_trimmed_(paired)_NIG_trap1_contig_30169	4569	trichohyalin-like isoform x2	-	XP_006819365	1.65007e-23	56	114.775	397	224	Saccoglossus kowalevskii
238_GATCAG_trimmed_(paired)_NIG_trap1_contig_6219	4568	contactin-like	-	XP_003748020	1.21521e-143	46	484.567	1257	584	Metaseiulus occidentalis
238_GATCAG_trimmed_(paired)_NIG_trap1_contig_37953	4568	e3 ubiquitin-protein ligase huwe1	-	XP_006923002	0	66	1342.02	1482	992	Pteropus alecto
272_CAGATC_trimmed_(paired)_NIG_trap2_contig_1737	4558	probable cation-transporting atpase 13a3 isoform x1	-	XP_006819618	0	58	852.047	1211	709	Saccoglossus kowalevskii
238_GATCAG_trimmed_(paired)_NIG_trap1_contig_42962	4554	dna topoisomerase ii	-	XP_007009327	0	70	1182.93	1161	813	Theobroma cacao
238_GATCAG_trimmed_(paired)_NIG_trap1_contig_10291	4554	fasciclin-2-like isoform x4	-	XP_006560184	2.25194e-72	43	269.626	775	338	Apis mellifera
272_CAGATC_trimmed_(paired)_NIG_trap2_contig_18766	4554	mfs transporter	-	XP_005651292	4.43483e-98	57	343.199	507	293	Coccomyxa subellipsoidea C-169
238_GATCAG_trimmed_(paired)_NIG_trap1_contig_43264	4551	ccr4-not transcription complex subunit 1 isoform x2	-	NP_001090658	1.72391e-67	48	262.692	639	313	Xenopus (Silurana) tropicalis
238_GATCAG_trimmed_(paired)_NIG_trap1_contig_5248	4550	map kinase-interacting serine threonine-protein kinase 1	-	NP_001191613	3.18934e-147	78	472.241	341	266	Aplysia californica
238_GATCAG_trimmed_(paired)_NIG_trap1_contig_62044	4542	suppressor of cytokine signaling 7	-	XP_792866	5.86464e-59	84	230.335	158	134	Strongylocentrotus purpuratus
272_CAGATC_trimmed_(paired)_NIG_trap2_contig_7541	4540	cd109 antigen-like	-	XP_008187438	1.15982e-31	45	145.206	741	334	Acyrthosiphon pisum
238_GATCAG_trimmed_(paired)_NIG_trap1_contig_1102	4539	udp-n-acetylglucosamine--peptide n-acetylglucosaminyltransferase 110 kda subunit-like isoform x1	-	XP_008191442	0	78	1216.06	885	691	Tribolium castaneum
272_CAGATC_trimmed_(paired)_NIG_trap2_contig_3250	4535	calponin domain containing protein	-	XP_004341440	5.36991e-37	55	162.925	284	159	Acanthamoeba castellanii str. Neff
238_GATCAG_trimmed_(paired)_NIG_trap1_contig_72117	4533	niemann-pick c1 protein	-	XP_006920089	0	65	1145.95	1295	847	Pteropus alecto
238_GATCAG_trimmed_(paired)_NIG_trap1_contig_2712	4529	cytoplasmic dynein 1 heavy chain 1	EC:3.6.1.15	XP_003206778	0	72	1601.65	1507	1088	Meleagris gallopavo
238_GATCAG_trimmed_(paired)_NIG_trap1_contig_38857	4525	c-maf-inducing	-	XP_006817403	0	76	811.601	659	502	Saccoglossus kowalevskii
238_GATCAG_trimmed_(paired)_NIG_trap1_contig_42070	4525	ankyrin repeat and ibr domain-containing protein 1 isoform x1	-	XP_005093184	0	69	978.008	902	627	Aplysia californica
238_GATCAG_trimmed_(paired)_NIG_trap1_contig_470	4517	isoform b	-	XP_003736740	0	60	676.011	753	454	Drosophila pseudoobscura pseudoobscura
238_GATCAG_trimmed_(paired)_NIG_trap1_contig_19625	4514	perq amino acid-rich with gyf domain-containing protein 1 isoform x1	-	XP_005108233	1.8016e-20	43	108.612	315	138	Aplysia californica
238_GATCAG_trimmed_(paired)_NIG_trap1_contig_46810	4512	pro-interleukin-16 isoform x6	-	XP_002407719	2.26222e-69	70	263.462	274	194	Ixodes scapularis
238_GATCAG_trimmed_(paired)_NIG_trap1_contig_6786	4509	neurobeachin isoform x1	-	XP_008184417	0	66	1005.74	1049	697	Acyrthosiphon pisum
238_GATCAG_trimmed_(paired)_NIG_trap1_contig_14271	4498	transmembrane protein 132c-like	-	XP_005093917	3.18513e-66	47	254.988	726	347	Aplysia californica
238_GATCAG_trimmed_(paired)_NIG_trap1_contig_48785	4495	kinectin isoform x6	-	XP_788510	1.79676e-08	50	69.3218	208	106	Strongylocentrotus purpuratus
238_GATCAG_trimmed_(paired)_NIG_trap1_contig_43126	4495	monocarboxylate transporter	-	XP_002426810	9.0294e-33	59	145.591	224	134	Pediculus humanus corporis
238_GATCAG_trimmed_(paired)_NIG_trap1_contig_91615	4488	calpain-b-like isoform x14	-	XP_006614475	9.04085e-96	52	329.717	558	291	Apis dorsata
238_GATCAG_trimmed_(paired)_NIG_trap1_contig_37362	4488	serine threonine-protein kinase pim-1	-	NP_001279505	1.62012e-31	62	137.887	151	94	Callorhinchus milii
238_GATCAG_trimmed_(paired)_NIG_trap1_contig_38083	4486	otoferlin-like isoform x2	-	XP_002430476	0	61	823.157	1060	652	Pediculus humanus corporis
238_GATCAG_trimmed_(paired)_NIG_trap1_contig_27050	4486	dynein heavy chain axonemal isoform x1	EC:3.6.1.15	XP_003727180	0	71	1447.95	1367	980	Strongylocentrotus purpuratus
238_GATCAG_trimmed_(paired)_NIG_trap1_contig_55119	4482	cyclin-g-associated kinase	-	XP_003198642	2.9026e-117	54	403.675	668	365	Danio rerio
238_GATCAG_trimmed_(paired)_NIG_trap1_contig_52086	4475	e3 ubiquitin-protein ligase rnf213-like	-	XP_008102362	5.92881e-22	42	114.005	612	260	Anolis carolinensis
238_GATCAG_trimmed_(paired)_NIG_trap1_contig_128938	4462	rho guanine nucleotide exchange factor 11 isoform x1	-	XP_002424961	4.14694e-77	62	272.322	347	216	Pediculus humanus corporis
238_GATCAG_trimmed_(paired)_NIG_trap1_contig_19552	4461	cugbp elav-like family member 4	-	XP_002588859	1.65028e-47	87	179.104	104	91	Branchiostoma floridae
238_GATCAG_trimmed_(paired)_NIG_trap1_contig_9595	4461	forkhead box protein p1 isoform x3	-	XP_004330264	1.32526e-50	67	193.356	176	119	Tursiops truncatus
238_GATCAG_trimmed_(paired)_NIG_trap1_contig_2606	4456	af4 fmr2 family member 4	-	XP_006569026	1.68767e-26	52	128.257	265	140	Apis mellifera
238_GATCAG_trimmed_(paired)_NIG_trap1_contig_30186	4456	protocadherin-11 x-linked-like	-	XP_005987628	2.66517e-106	52	377.867	776	405	Latimeria chalumnae
238_GATCAG_trimmed_(paired)_NIG_trap1_contig_54082	4456	membrane magnesium transporter 1-like	-	NP_001233003	9.88759e-09	59	65.0846	89	53	Acyrthosiphon pisum
238_GATCAG_trimmed_(paired)_NIG_trap1_contig_13228	4454	heat shock 70 kda protein 12a	-	XP_002400940	0	75	812.757	635	479	Ixodes scapularis
238_GATCAG_trimmed_(paired)_NIG_trap1_contig_33340	4450	protein hu-li tai shao-like isoform x3	-	XP_001176382	6.66929e-53	43	210.305	705	306	Strongylocentrotus purpuratus
238_GATCAG_trimmed_(paired)_NIG_trap1_contig_1405	4445	neurogenic locus notch homolog protein 1-like	-	XP_006811776	0	55	993.801	1532	846	Saccoglossus kowalevskii
238_GATCAG_trimmed_(paired)_NIG_trap1_contig_37238	4441	potassium-transporting atpase alpha chain 2-like	-	NP_571764	1.41576e-136	54	459.144	908	491	Danio rerio
238_GATCAG_trimmed_(paired)_NIG_trap1_contig_25778	4441	hypothetical protein	-	WP_011844314	6.51692e-58	48	230.72	574	276	Methanoculleus marisnigri JR1
238_GATCAG_trimmed_(paired)_NIG_trap1_contig_680	4438	ubiquitin-like modifier-activating enzyme 1	-	XP_004923672	0	66	1050.81	1082	718	Bombyx mori
238_GATCAG_trimmed_(paired)_NIG_trap1_contig_26053	4437	low quality protein: serine-rich adhesin for platelets	-	XP_002608536	2.11945e-77	39	294.278	1116	438	Branchiostoma floridae
238_GATCAG_trimmed_(paired)_NIG_trap1_contig_2173	4431	von willebrand factor d and egf domain-containing	-	XP_002606281	2.38736e-115	47	407.912	925	442	Branchiostoma floridae
238_GATCAG_trimmed_(paired)_NIG_trap1_contig_40614	4430	pyruvate mitochondrial isoform x1	EC:6.3.4.14; EC:6.4.1.1	XP_001653941	0	82	1580.07	1151	955	Aedes aegypti
272_CAGATC_trimmed_(paired)_NIG_trap2_contig_25650	4429	hypothetical protein VOLCADRAFT_103027	-	XP_002946608	3.99696e-18	94	100.523	53	50	Volvox carteri f. nagariensis
238_GATCAG_trimmed_(paired)_NIG_trap1_contig_27661	4426	PREDICTED: myosin-9-like	-	XP_005088988	1.26221e-31	52	144.821	438	230	Aplysia californica
238_GATCAG_trimmed_(paired)_NIG_trap1_contig_45486	4426	multidrug resistance protein 1	-	XP_005095484	0	72	1310.05	1171	852	Aplysia californica
238_GATCAG_trimmed_(paired)_NIG_trap1_contig_27528	4425	phosphatidylinositol 3-kinase regulatory subunit gamma	-	XP_002606943	5.04349e-82	61	302.368	394	243	Branchiostoma floridae
238_GATCAG_trimmed_(paired)_NIG_trap1_contig_49185	4424	vwfa and cache domain-containing protein 1-like	-	XP_004534584	1.27044e-09	58	73.1738	110	64	Ceratitis capitata
238_GATCAG_trimmed_(paired)_NIG_trap1_contig_23765	4422	isoform a	-	XP_315127	0	54	583.948	880	482	Anopheles gambiae str. PEST
238_GATCAG_trimmed_(paired)_NIG_trap1_contig_47122	4421	dynein heavy chain axonemal	EC:3.6.1.3	XP_005099385	0	83	2159.8	1473	1231	Aplysia californica
238_GATCAG_trimmed_(paired)_NIG_trap1_contig_62145	4420	low quality protein: serine-rich adhesin for platelets	-	XP_003723664	2.38111e-31	41	144.436	510	213	Strongylocentrotus purpuratus
238_GATCAG_trimmed_(paired)_NIG_trap1_contig_18557	4420	hypothetical protein Phum_PHUM300620	-	XP_002427185	3.95981e-14	45	87.8113	310	141	Pediculus humanus corporis
238_GATCAG_trimmed_(paired)_NIG_trap1_contig_10335	4417	elongation factor ts	-	XP_002947880	4.08027e-82	85	301.982	205	176	Volvox carteri f. nagariensis
238_GATCAG_trimmed_(paired)_NIG_trap1_contig_19864	4406	eukaryotic translation initiation factor 4 gamma 2-like	-	XP_005109434	4.12285e-114	79	398.282	306	244	Aplysia californica
238_GATCAG_trimmed_(paired)_NIG_trap1_contig_26848	4400	neurexin-4-like isoform x1	-	XP_005094025	0	56	783.097	1210	685	Aplysia californica
238_GATCAG_trimmed_(paired)_NIG_trap1_contig_22893	4394	rho guanine nucleotide exchange factor 12	-	XP_001625765	1.43137e-51	57	197.208	342	196	Nematostella vectensis
238_GATCAG_trimmed_(paired)_NIG_trap1_contig_66853	4393	PREDICTED: hypothetical protein LOC100636472	-	XP_003390496	2.94092e-29	41	137.117	696	290	Amphimedon queenslandica
238_GATCAG_trimmed_(paired)_NIG_trap1_contig_16056	4391	inactive tyrosine-protein kinase 7-like	-	XP_008560853	0	54	690.263	1131	616	Microplitis demolitor
238_GATCAG_trimmed_(paired)_NIG_trap1_contig_34316	4390	guanine nucleotide-binding protein g subunit alpha	-	XP_006823283	0	92	591.652	354	329	Saccoglossus kowalevskii
238_GATCAG_trimmed_(paired)_NIG_trap1_contig_34133	4386	dna topoisomerase 1	EC:5.99.1.2; EC:5.99.1.3	XP_007565717	0	84	788.489	541	456	Poecilia formosa
238_GATCAG_trimmed_(paired)_NIG_trap1_contig_10434	4386	eukaryotic translation initiation factor 4g-like isoform x1	-	XP_008802512	3.7626e-34	53	153.68	266	143	Phoenix dactylifera
238_GATCAG_trimmed_(paired)_NIG_trap1_contig_3221	4381	epidermal growth factor receptor isoform x1	-	XP_001602830	0	63	1030.01	1179	745	Nasonia vitripennis
272_CAGATC_trimmed_(paired)_NIG_trap2_contig_35366	4380	acetyl- carboxylase-like isoform x3	-	XP_007545984	0	59	1021.54	1482	883	Poecilia formosa
238_GATCAG_trimmed_(paired)_NIG_trap1_contig_41299	4378	mycbp-associated protein	-	XP_785019	1.91368e-22	40	114.775	352	143	Strongylocentrotus purpuratus
238_GATCAG_trimmed_(paired)_NIG_trap1_contig_100797	4377	tolloid-like protein 2-like	-	XP_003399699	0	76	1150.19	864	660	Bombus terrestris
238_GATCAG_trimmed_(paired)_NIG_trap1_contig_6363	4375	neuroglian-like isoform x2	-	XP_002410294	6.16061e-160	47	527.709	1290	618	Ixodes scapularis
238_GATCAG_trimmed_(paired)_NIG_trap1_contig_35058	4373	rac serine threonine-protein kinase	-	XP_003399145	4.43972e-176	66	548.51	574	383	Bombus terrestris
238_GATCAG_trimmed_(paired)_NIG_trap1_contig_4990	4359	host cell factor 1-like	-	XP_005094438	0	69	808.135	858	600	Aplysia californica
238_GATCAG_trimmed_(paired)_NIG_trap1_contig_26526	4357	camp-specific 3 -cyclic phosphodiesterase 4d isoform x9	EC:3.1.4.17	XP_004703652	1.50166e-131	74	428.328	347	257	Echinops telfairi
238_GATCAG_trimmed_(paired)_NIG_trap1_contig_7062	4355	very low-density lipoprotein receptor-like	-	XP_002413042	0	62	611.683	697	433	Ixodes scapularis
238_GATCAG_trimmed_(paired)_NIG_trap1_contig_11474	4354	cytoplasmic polyadenylation element-binding protein 3	-	XP_005089812	1.43728e-134	85	442.195	270	232	Aplysia californica
238_GATCAG_trimmed_(paired)_NIG_trap1_contig_13577	4351	pan domain-containing protein	-	XP_002368934	1.37552e-34	39	154.451	688	271	Toxoplasma gondii ME49
238_GATCAG_trimmed_(paired)_NIG_trap1_contig_5357	4348	lysosomal alpha-mannosidase	-	XP_005169420	0	58	840.491	1045	616	Danio rerio
238_GATCAG_trimmed_(paired)_NIG_trap1_contig_16222	4339	viral a-type inclusion protein repeat containing protein	-	XP_001022853	0	79	1504.19	1458	1153	Tetrahymena thermophila
238_GATCAG_trimmed_(paired)_NIG_trap1_contig_30230	4335	hypothetical protein IscW_ISCW009032	-	XP_002411179	2.27481e-13	39	85.5001	623	244	Ixodes scapularis
238_GATCAG_trimmed_(paired)_NIG_trap1_contig_87826	4328	acyl- synthetase	-	WP_028930642	1.74154e-52	48	204.142	494	238	Pseudonocardia asaccharolytica
238_GATCAG_trimmed_(paired)_NIG_trap1_contig_12072	4328	calpain-a-like isoform 3	-	XP_003705437	0	64	626.706	690	443	Megachile rotundata
238_GATCAG_trimmed_(paired)_NIG_trap1_contig_51462	4327	sparc precursor	-	XP_002413686	4.79935e-52	61	194.897	218	133	Ixodes scapularis
238_GATCAG_trimmed_(paired)_NIG_trap1_contig_49844	4327	afadin isoform x10	-	XP_002432943	0	69	602.438	558	387	Pediculus humanus corporis
238_GATCAG_trimmed_(paired)_NIG_trap1_contig_21700	4318	ankyrin repeat and kh domain-containing protein mask	EC:3.1.1.4	XP_003492217	8.40103e-28	86	132.88	81	70	Bombus impatiens
238_GATCAG_trimmed_(paired)_NIG_trap1_contig_45407	4316	arf-gap with ank repeat and ph domain-containing protein 3 isoform x1	-	XP_005102614	1.22456e-145	65	479.174	543	355	Aplysia californica
272_CAGATC_trimmed_(paired)_NIG_trap2_contig_2603	4314	phosphoenolpyruvate synthase-like	-	XP_008194445	1.21142e-130	54	448.358	939	510	Tribolium castaneum
238_GATCAG_trimmed_(paired)_NIG_trap1_contig_66450	4312	tight junction protein zo-1-like	-	XP_002404411	0	75	794.267	696	527	Ixodes scapularis
238_GATCAG_trimmed_(paired)_NIG_trap1_contig_49110	4311	hypothetical protein EMIHUDRAFT_211533	-	XP_005767792	0.000205744	47	55.8398	223	105	Emiliania huxleyi CCMP1516
238_GATCAG_trimmed_(paired)_NIG_trap1_contig_23580	4309	ankyrin-3-like isoform x2	-	XP_005090285	0	69	1504.58	1456	1013	Aplysia californica
272_CAGATC_trimmed_(paired)_NIG_trap2_contig_16299	4308	nad+ dependent glutamate dehydrogenase	-	XP_003285755	0	58	708.753	1005	592	Dictyostelium purpureum
238_GATCAG_trimmed_(paired)_NIG_trap1_contig_24877	4307	1-phosphatidylinositol -bisphosphate phosphodiesterase beta-1-like	EC:3.1.4.11	XP_003740978	0	86	733.021	465	402	Metaseiulus occidentalis
272_CAGATC_trimmed_(paired)_NIG_trap2_contig_33289	4304	sister chromatid cohesion protein pds5 homolog b-like	-	XP_003737819	0	65	592.038	673	438	Metaseiulus occidentalis
238_GATCAG_trimmed_(paired)_NIG_trap1_contig_25622	4300	extracellular domains-containing protein cg31004-like	-	XP_002641621	0	73	1452.57	1207	888	Caenorhabditis briggsae
238_GATCAG_trimmed_(paired)_NIG_trap1_contig_76358	4297	PREDICTED: uncharacterized protein LOC575277	-	XP_780783	7.86119e-58	65	231.491	267	174	Strongylocentrotus purpuratus
238_GATCAG_trimmed_(paired)_NIG_trap1_contig_54	4297	mediator of rna polymerase ii transcription subunit 15a-like isoform x1	-	XP_005108023	0.000521988	48	54.6842	153	74	Aplysia californica
238_GATCAG_trimmed_(paired)_NIG_trap1_contig_10439	4296	vwfa and cache domain-containing protein 1	-	XP_005112997	0	60	801.201	1027	624	Aplysia californica
238_GATCAG_trimmed_(paired)_NIG_trap1_contig_38647	4291	vitellogenin-1-like isoform x2	-	XP_002113943	5.92333e-19	54	67.781	130	71	Trichoplax adhaerens
238_GATCAG_trimmed_(paired)_NIG_trap1_contig_22800	4288	serine threonine-protein kinase ulk2-like	EC:2.7.11	XP_001607390	8.157e-132	72	437.573	361	261	Nasonia vitripennis
238_GATCAG_trimmed_(paired)_NIG_trap1_contig_74260	4288	oxysterols receptor lxr-beta isoform x2	-	XP_005103360	3.59426e-18	52	100.138	216	114	Aplysia californica
272_CAGATC_trimmed_(paired)_NIG_trap2_contig_23067	4278	niemann-pick c1 protein	-	XP_646800	0	60	671.003	907	553	Dictyostelium discoideum AX4
238_GATCAG_trimmed_(paired)_NIG_trap1_contig_1996	4274	basement membrane-specific heparan sulfate proteoglycan core	-	XP_008193282	3.36679e-64	38	251.906	1162	450	Tribolium castaneum
238_GATCAG_trimmed_(paired)_NIG_trap1_contig_57496	4272	low-density lipoprotein receptor-related protein 4	-	XP_783906	5.25067e-117	46	415.616	1124	526	Strongylocentrotus purpuratus
238_GATCAG_trimmed_(paired)_NIG_trap1_contig_109836	4261	map kinase-interacting serine threonine-protein kinase 1	-	NP_001191613	6.6785e-106	65	357.836	382	251	Aplysia californica
238_GATCAG_trimmed_(paired)_NIG_trap1_contig_56746	4260	ral guanine nucleotide dissociation stimulator-like	-	XP_005108984	2.95012e-135	57	443.736	707	403	Aplysia californica
238_GATCAG_trimmed_(paired)_NIG_trap1_contig_27511	4259	kn motif and ankyrin repeat domain-containing protein 1 isoform x1	-	XP_005108297	3.31343e-88	67	321.627	309	208	Aplysia californica
238_GATCAG_trimmed_(paired)_NIG_trap1_contig_85410	4259	importin-7	-	XP_005102563	0	76	1041.95	873	671	Aplysia californica
238_GATCAG_trimmed_(paired)_NIG_trap1_contig_40962	4256	dual specificity protein phosphatase 8-like	EC:3.1.3.16	XP_005109665	2.78768e-39	65	170.244	180	118	Aplysia californica
238_GATCAG_trimmed_(paired)_NIG_trap1_contig_2460	4256	dynein heavy chain axonemal	EC:3.6.1.3	XP_005103646	0	84	1168.68	811	687	Aplysia californica
238_GATCAG_trimmed_(paired)_NIG_trap1_contig_7026	4255	wd repeat-containing protein 65	-	XP_006813560	0	84	1573.91	1150	966	Saccoglossus kowalevskii
238_GATCAG_trimmed_(paired)_NIG_trap1_contig_4178	4249	wd repeat-containing protein 66	-	XP_002612283	0	65	888.641	894	587	Branchiostoma floridae
272_CAGATC_trimmed_(paired)_NIG_trap2_contig_7321	4243	atp-binding cassette superfamily	-	XP_003291216	0	57	860.907	1306	750	Dictyostelium purpureum
238_GATCAG_trimmed_(paired)_NIG_trap1_contig_30426	4243	macrophage mannose receptor 1	-	XP_007526748	7.53242e-83	41	309.686	1220	503	Erinaceus europaeus
238_GATCAG_trimmed_(paired)_NIG_trap1_contig_17771	4241	nidogen 2 precursor	-	XP_005169909	5.12622e-27	52	130.183	172	90	Danio rerio
238_GATCAG_trimmed_(paired)_NIG_trap1_contig_23644	4238	mucin 17-like partial	-	WP_031241910	1.74809e-15	40	88.9669	364	147	Mesorhizobium sp. LNHC220B00
238_GATCAG_trimmed_(paired)_NIG_trap1_contig_17090	4235	androglobin isoform x3	-	XP_002599054	0	56	613.609	833	467	Branchiostoma floridae
238_GATCAG_trimmed_(paired)_NIG_trap1_contig_15915	4230	protein furry isoform x1	-	XP_008556188	0	54	666.381	1259	684	Microplitis demolitor
272_CAGATC_trimmed_(paired)_NIG_trap2_contig_3505	4229	male specific sperm partial	-	WP_028563761	0.000811908	58	50.8322	136	79	Paenibacillus pinihumi
238_GATCAG_trimmed_(paired)_NIG_trap1_contig_6287	4228	copper-transporting atpase 1	-	XP_005093403	0	67	1152.12	1237	836	Aplysia californica
272_CAGATC_trimmed_(paired)_NIG_trap2_contig_29641	4226	collagen alpha-1 chain-like	-	XP_008547084	1.68321e-21	53	112.079	444	237	Microplitis demolitor
272_CAGATC_trimmed_(paired)_NIG_trap2_contig_2594	4224	hypothetical protein VOLCADRAFT_91165	-	XP_002950706	2.48268e-60	78	234.572	175	137	Volvox carteri f. nagariensis
238_GATCAG_trimmed_(paired)_NIG_trap1_contig_12864	4222	neurofilament heavy polypeptide-like	-	XP_006821212	1.67146e-60	50	238.424	535	272	Saccoglossus kowalevskii
238_GATCAG_trimmed_(paired)_NIG_trap1_contig_25947	4222	wd repeat-containing protein 96	-	XP_006021381	5.81098e-147	48	500.36	1415	687	Alligator sinensis
238_GATCAG_trimmed_(paired)_NIG_trap1_contig_7427	4221	e3 ubiquitin-protein ligase huwe1 isoform x1	-	XP_007429263	4.02664e-16	52	94.7449	196	102	Python bivittatus
272_CAGATC_trimmed_(paired)_NIG_trap2_contig_3945	4219	collagen triple helix repeat protein	-	WP_000464013	5.2254e-08	65	65.0846	80	52	Bacillus cereus
238_GATCAG_trimmed_(paired)_NIG_trap1_contig_14920	4218	sodium potassium-transporting atpase subunit alpha-1 isoform x2	-	XP_006819726	2.22071e-151	52	498.434	1088	567	Saccoglossus kowalevskii
238_GATCAG_trimmed_(paired)_NIG_trap1_contig_44141	4206	actin-binding lim protein 1-like isoform x5	-	XP_008207256	1.10586e-47	42	194.126	662	284	Nasonia vitripennis
272_CAGATC_trimmed_(paired)_NIG_trap2_contig_23175	4202	appr-1-p processing protein	-	XP_004989085	1.43893e-14	45	89.3521	344	156	Salpingoeca rosetta
238_GATCAG_trimmed_(paired)_NIG_trap1_contig_25310	4200	transmembrane protein 131	-	XP_005095325	0	69	1123.23	1141	794	Aplysia californica
238_GATCAG_trimmed_(paired)_NIG_trap1_contig_30091	4199	microtubule-actin cross-linking factor 1-like	-	XP_005102800	5.21338e-30	43	140.584	673	296	Aplysia californica
238_GATCAG_trimmed_(paired)_NIG_trap1_contig_20090	4196	von willebrand factor d and egf domain-containing	-	XP_005089140	1.3545e-49	44	204.527	659	296	Aplysia californica
238_GATCAG_trimmed_(paired)_NIG_trap1_contig_24560	4195	rho-associated protein kinase 2	-	XP_005107734	3.05263e-67	52	259.61	810	425	Aplysia californica
238_GATCAG_trimmed_(paired)_NIG_trap1_contig_23432	4194	heterogeneous nuclear ribonucleoprotein u-like protein 1	-	XP_005092512	5.56643e-128	74	401.364	304	227	Aplysia californica
238_GATCAG_trimmed_(paired)_NIG_trap1_contig_22407	4194	sister chromatid cohesion protein pds5 homolog b isoform x3	-	XP_006504968	6.95347e-166	61	541.962	744	459	Mus musculus
238_GATCAG_trimmed_(paired)_NIG_trap1_contig_48196	4192	dynein heavy chain axonemal	EC:3.6.1.3	XP_001626177	0	83	2081.6	1399	1169	Nematostella vectensis
238_GATCAG_trimmed_(paired)_NIG_trap1_contig_46265	4189	neuronal migration protein doublecortin isoform x2	-	XP_002611681	5.48336e-51	64	202.216	254	163	Branchiostoma floridae
238_GATCAG_trimmed_(paired)_NIG_trap1_contig_41605	4189	dynein heavy chain axonemal	EC:3.6.1.3	XP_005091225	0	81	1784.62	1294	1050	Aplysia californica
238_GATCAG_trimmed_(paired)_NIG_trap1_contig_6611	4185	sel1 repeat protein	-	WP_029609876	4.9627e-08	57	63.5438	83	48	Neisseria sicca
238_GATCAG_trimmed_(paired)_NIG_trap1_contig_39199	4182	outer membrane adhesin like proteiin	-	WP_009094436	4.12862e-17	42	97.8265	958	408	Rhodopirellula sp. SWK7
238_GATCAG_trimmed_(paired)_NIG_trap1_contig_18564	4180	tubby protein homolog isoform x2	-	XP_007885728	1.69897e-131	81	426.787	291	236	Callorhinchus milii
272_CAGATC_trimmed_(paired)_NIG_trap2_contig_5346	4174	zygote-specific protein	-	XP_001700176	2.20297e-43	68	166.777	136	93	Chlamydomonas reinhardtii
238_GATCAG_trimmed_(paired)_NIG_trap1_contig_36515	4174	dna-binding protein rfx2 isoform x2	-	XP_006526848	9.56961e-67	58	246.128	328	193	Mus musculus
238_GATCAG_trimmed_(paired)_NIG_trap1_contig_6485	4170	ig-like domain-containing protein	-	WP_013375489	1.28562e-31	49	144.05	425	209	Stigmatella aurantiaca DW4/3-1
238_GATCAG_trimmed_(paired)_NIG_trap1_contig_27826	4167	ras gtpase-activating protein-binding protein 1-like	-	XP_005110089	2.62506e-22	65	112.079	126	82	Aplysia californica
238_GATCAG_trimmed_(paired)_NIG_trap1_contig_33218	4167	low quality protein: dynein heavy chain axonemal	EC:3.6.1.3	XP_008276068	0	64	956.436	1211	782	Stegastes partitus
238_GATCAG_trimmed_(paired)_NIG_trap1_contig_45879	4167	PREDICTED: uncharacterized protein LOC101864076	-	XP_005102800	8.08972e-06	47	60.8474	214	102	Aplysia californica
238_GATCAG_trimmed_(paired)_NIG_trap1_contig_35570	4166	pikachurin isoform x2	-	XP_002600478	2.46852e-160	64	450.284	478	309	Branchiostoma floridae
238_GATCAG_trimmed_(paired)_NIG_trap1_contig_5514	4162	unconventional myosin-ie	-	NP_001118234	0	76	1380.54	1132	863	Strongylocentrotus purpuratus
238_GATCAG_trimmed_(paired)_NIG_trap1_contig_11717	4154	alpha-aminoadipic semialdehyde mitochondrial-like	-	XP_005100303	0	78	1142.87	899	709	Aplysia californica
238_GATCAG_trimmed_(paired)_NIG_trap1_contig_70670	4149	protein unc-13 homolog b-like	-	XP_003745407	0	88	1721.44	1093	962	Metaseiulus occidentalis
272_CAGATC_trimmed_(paired)_NIG_trap2_contig_17220	4148	apolipophorins-like isoform x2	-	XP_006820902	8.90453e-32	41	145.976	526	220	Saccoglossus kowalevskii
238_GATCAG_trimmed_(paired)_NIG_trap1_contig_66149	4148	myosin light chain smooth muscle isoform x1	-	XP_007888129	1.20015e-19	44	105.916	218	97	Callorhinchus milii
238_GATCAG_trimmed_(paired)_NIG_trap1_contig_38497	4144	cullin-associated nedd8-dissociated protein 1	-	XP_002600217	0	81	1634.77	1242	1015	Branchiostoma floridae
238_GATCAG_trimmed_(paired)_NIG_trap1_contig_73408	4144	dynein heavy chain axonemal	EC:3.6.1.3	XP_006816367	0	84	1940.24	1285	1087	Saccoglossus kowalevskii
238_GATCAG_trimmed_(paired)_NIG_trap1_contig_50994	4139	probable e3 ubiquitin-protein ligase dtx3	-	XP_005986230	4.69942e-11	47	74.7146	170	81	Latimeria chalumnae
238_GATCAG_trimmed_(paired)_NIG_trap1_contig_53491	4137	cad protein	-	XP_003704308	0	65	1291.17	1456	960	Megachile rotundata
238_GATCAG_trimmed_(paired)_NIG_trap1_contig_66493	4136	serine threonine protein kinase	-	XP_001563805	1.08199e-06	44	63.1586	185	82	Leishmania braziliensis MHOM/BR/75/M2904
238_GATCAG_trimmed_(paired)_NIG_trap1_contig_10322	4132	rootletin	-	XP_005996361	3.74318e-115	55	233.032	537	299	Latimeria chalumnae
272_CAGATC_trimmed_(paired)_NIG_trap2_contig_8647	4132	e3 ubiquitin-protein ligase rnf213	-	XP_005861294	3.42032e-43	42	183.341	671	282	Myotis brandtii
272_CAGATC_trimmed_(paired)_NIG_trap2_contig_960	4132	low quality protein: sco-spondin-like	-	XP_004080924	2.9249e-08	44	68.9366	204	91	Oryzias latipes
272_CAGATC_trimmed_(paired)_NIG_trap2_contig_5767	4131	xanthine dehydrogenase oxidase	-	XP_004343994	0	61	761.525	1037	637	Acanthamoeba castellanii str. Neff
238_GATCAG_trimmed_(paired)_NIG_trap1_contig_7804	4131	homeobox protein onecut-like	-	NP_001093730	7.66236e-73	56	263.077	441	247	Xenopus (Silurana) tropicalis
238_GATCAG_trimmed_(paired)_NIG_trap1_contig_70773	4130	electrogenic sodium bicarbonate cotransporter 1 isoform x2	-	XP_006212579	0	57	657.907	973	561	Vicugna pacos
238_GATCAG_trimmed_(paired)_NIG_trap1_contig_19696	4129	serine threonine-protein phosphatase 6 regulatory ankyrin repeat subunit a isoform x2	-	XP_008007412	1.15064e-144	53	474.937	802	428	Chlorocebus sabaeus
238_GATCAG_trimmed_(paired)_NIG_trap1_contig_45947	4128	low quality protein: agrin	-	XP_002430784	0	52	740.725	1275	666	Pediculus humanus corporis
238_GATCAG_trimmed_(paired)_NIG_trap1_contig_50018	4128	e3 ubiquitin-protein ligase ubr4 isoform x2	-	XP_005106395	0	73	1459.51	1333	986	Aplysia californica
238_GATCAG_trimmed_(paired)_NIG_trap1_contig_36042	4126	oxysterol-binding protein 8	-	XP_008194757	0	67	829.321	807	546	Tribolium castaneum
238_GATCAG_trimmed_(paired)_NIG_trap1_contig_47338	4123	protein argonaute-1 isoform x2	-	XP_003385988	1.45768e-98	50	349.362	831	422	Amphimedon queenslandica
238_GATCAG_trimmed_(paired)_NIG_trap1_contig_76756	4113	genetic suppressor element 1-like	-	XP_002594082	4.37609e-12	67	80.8777	82	55	Branchiostoma floridae
238_GATCAG_trimmed_(paired)_NIG_trap1_contig_24360	4112	sodium potassium-transporting atpase subunit alpha-3	-	XP_004388806	0	54	576.244	1049	568	Trichechus manatus latirostris
238_GATCAG_trimmed_(paired)_NIG_trap1_contig_30302	4112	monocarboxylate transporter	-	XP_001956748	3.73161e-74	47	275.018	750	359	Drosophila ananassae
272_CAGATC_trimmed_(paired)_NIG_trap2_contig_1130	4111	hypothetical protein VOLCADRAFT_121743	-	XP_002958746	5.884e-10	72	73.9442	59	43	Volvox carteri f. nagariensis
238_GATCAG_trimmed_(paired)_NIG_trap1_contig_10295	4110	solute carrier family 12 member 7-like	-	XP_002424915	0	67	954.51	1055	712	Pediculus humanus corporis
238_GATCAG_trimmed_(paired)_NIG_trap1_contig_83402	4109	dna rna polymerases superfamily protein	-	XP_002445353	5.66188e-117	48	411.764	1089	527	Sorghum bicolor
238_GATCAG_trimmed_(paired)_NIG_trap1_contig_14260	4106	serine threonine-protein kinase lats1	EC:2.7.11.13	XP_002428090	0	87	719.924	443	387	Pediculus humanus corporis
238_GATCAG_trimmed_(paired)_NIG_trap1_contig_43731	4102	PREDICTED: uncharacterized protein LOC101849251	-	XP_005110500	3.14176e-23	39	117.087	601	240	Aplysia californica
238_GATCAG_trimmed_(paired)_NIG_trap1_contig_9825	4102	adenylate cyclase type 9-like	-	NP_001191662	5.21383e-177	52	570.852	1065	555	Aplysia californica
238_GATCAG_trimmed_(paired)_NIG_trap1_contig_25028	4098	metabotropic glutamate receptor 6	-	XP_002415642	4.61287e-78	42	295.049	1298	551	Ixodes scapularis
238_GATCAG_trimmed_(paired)_NIG_trap1_contig_80477	4095	membrane protein	-	WP_030506228	3.69481e-27	55	129.413	205	113	Microbispora rosea
238_GATCAG_trimmed_(paired)_NIG_trap1_contig_1534	4088	transmembrane protein 63a-like	-	XP_005095549	0	62	627.861	782	486	Aplysia californica
238_GATCAG_trimmed_(paired)_NIG_trap1_contig_47457	4085	leukemia inhibitory factor receptor	-	XP_005604360	5.04579e-08	37	67.781	519	197	Equus caballus
238_GATCAG_trimmed_(paired)_NIG_trap1_contig_72409	4081	protein split ends-like	-	XP_005183148	6.52021e-27	61	130.183	169	104	Musca domestica
238_GATCAG_trimmed_(paired)_NIG_trap1_contig_37389	4079	anoctamin-1-like isoform x1	-	XP_005104707	1.88353e-177	56	562.762	923	525	Aplysia californica
238_GATCAG_trimmed_(paired)_NIG_trap1_contig_17971	4078	PREDICTED: uncharacterized protein LOC101848113	-	XP_005099724	1.68194e-14	36	89.3521	944	346	Aplysia californica
238_GATCAG_trimmed_(paired)_NIG_trap1_contig_37699	4078	unconventional myosin-viia isoform x3	-	XP_006621154	0	75	1556.96	1304	987	Apis dorsata
238_GATCAG_trimmed_(paired)_NIG_trap1_contig_46392	4077	receptor-type tyrosine-protein phosphatase n2	-	XP_001641012	1.52449e-85	62	291.582	314	197	Nematostella vectensis
238_GATCAG_trimmed_(paired)_NIG_trap1_contig_49011	4076	kyphoscoliosis peptidase-like	-	XP_005113074	2.82429e-74	53	281.182	432	232	Aplysia californica
238_GATCAG_trimmed_(paired)_NIG_trap1_contig_51694	4074	trithorax group protein osa-like isoform x8	-	XP_005097101	1.62412e-77	68	293.508	364	248	Aplysia californica
238_GATCAG_trimmed_(paired)_NIG_trap1_contig_8539	4074	prominin-1-a-like isoform x15	-	NP_001163921	2.63972e-51	46	205.297	803	375	Xenopus laevis
238_GATCAG_trimmed_(paired)_NIG_trap1_contig_11611	4073	serine-rich adhesin for platelets-like	-	XP_004527225	3.5973e-36	47	159.844	353	169	Ceratitis capitata
238_GATCAG_trimmed_(paired)_NIG_trap1_contig_11896	4071	triple helix repeat-containing collagen	-	WP_029701200	9.6434e-20	39	105.916	541	214	Clostridium sp. ASBs410
272_CAGATC_trimmed_(paired)_NIG_trap2_contig_33642	4071	thioredoxin-like chloroplastic	-	XP_002945938	1.48918e-27	56	122.865	167	95	Volvox carteri f. nagariensis
238_GATCAG_trimmed_(paired)_NIG_trap1_contig_23812	4069	low-density lipoprotein receptor	-	XP_783851	1.70738e-52	44	213.001	712	316	Strongylocentrotus purpuratus
238_GATCAG_trimmed_(paired)_NIG_trap1_contig_24562	4069	sortilin-related receptor-like	-	XP_008191758	0	58	590.112	761	448	Tribolium castaneum
238_GATCAG_trimmed_(paired)_NIG_trap1_contig_30576	4056	serine palmitoyltransferase 2	-	XP_002200055	1.8171e-175	71	543.502	500	355	Taeniopygia guttata
272_CAGATC_trimmed_(paired)_NIG_trap2_contig_4649	4055	3 -cyclic-nucleotide phosphodiesterase	-	XP_002949829	3.04276e-131	72	419.853	364	265	Volvox carteri f. nagariensis
238_GATCAG_trimmed_(paired)_NIG_trap1_contig_44696	4055	heat shock 70 kda protein 1-like	-	XP_001201438	1.10194e-18	66	101.679	101	67	Strongylocentrotus purpuratus
238_GATCAG_trimmed_(paired)_NIG_trap1_contig_8961	4054	transforming growth factor beta receptor type 3	-	XP_004913781	2.96873e-22	42	113.62	633	266	Xenopus (Silurana) tropicalis
238_GATCAG_trimmed_(paired)_NIG_trap1_contig_1452	4054	vitellogenin precursor	-	XP_002431398	1.27906e-62	43	245.743	1130	489	Pediculus humanus corporis
238_GATCAG_trimmed_(paired)_NIG_trap1_contig_14639	4054	eukaryotic translation initiation factor 3 subunit a	-	XP_005105763	0	81	775.778	563	459	Aplysia californica
238_GATCAG_trimmed_(paired)_NIG_trap1_contig_35953	4054	eukaryotic translation initiation factor 4 gamma 2	-	XP_004927989	4.94343e-38	54	161.77	280	152	Bombyx mori
272_CAGATC_trimmed_(paired)_NIG_trap2_contig_1977	4053	triple helix repeat-containing collagen	-	WP_003538754	2.6616e-23	48	115.931	388	187	Erysipelatoclostridium ramosum
238_GATCAG_trimmed_(paired)_NIG_trap1_contig_71901	4052	kinesin-like protein kif21a isoform x5	-	XP_002732855	0	67	932.554	1162	782	Saccoglossus kowalevskii
238_GATCAG_trimmed_(paired)_NIG_trap1_contig_28330	4050	histone acetyltransferase p300	EC:2.3.1.48; EC:2.3.1.32	NP_001191640	0	66	877.856	888	593	Aplysia californica
238_GATCAG_trimmed_(paired)_NIG_trap1_contig_7766	4043	homeodomain-interacting protein kinase 2 isoform x5	-	XP_008192080	1.32126e-09	45	72.7886	248	113	Tribolium castaneum
238_GATCAG_trimmed_(paired)_NIG_trap1_contig_46638	4043	triple helix repeat-containing collagen	-	WP_003307477	3.38753e-25	47	123.25	290	139	Bacillus thuringiensis
272_CAGATC_trimmed_(paired)_NIG_trap2_contig_30388	4041	protein rkd1-like	-	XP_001695569	1.44551e-22	64	113.235	126	81	Chlamydomonas reinhardtii
238_GATCAG_trimmed_(paired)_NIG_trap1_contig_3193	4041	androglobin	-	XP_002599054	9.12843e-13	59	83.1889	101	60	Branchiostoma floridae
238_GATCAG_trimmed_(paired)_NIG_trap1_contig_38584	4040	protein kinase	-	XP_002520246	5.79935e-21	45	106.301	253	114	Ricinus communis
272_CAGATC_trimmed_(paired)_NIG_trap2_contig_19673	4031	atp-binding cassette transporter	-	XP_001651697	3.89522e-130	48	445.662	1182	578	Aedes aegypti
238_GATCAG_trimmed_(paired)_NIG_trap1_contig_15906	4031	rna-binding protein 47-like isoform x10	-	XP_008411537	5.01079e-118	73	390.963	319	235	Poecilia reticulata
238_GATCAG_trimmed_(paired)_NIG_trap1_contig_113525	4028	atrial natriuretic peptide receptor 1	-	XP_005975070	0	65	624.394	689	449	Pantholops hodgsonii
238_GATCAG_trimmed_(paired)_NIG_trap1_contig_25920	4028	integrin beta-ps-like	-	XP_005098171	0	66	659.062	772	514	Aplysia californica
238_GATCAG_trimmed_(paired)_NIG_trap1_contig_12812	4026	protein serine threonine	-	XP_001012121	1.10176e-16	45	95.9005	294	133	Tetrahymena thermophila
272_CAGATC_trimmed_(paired)_NIG_trap2_contig_5289	4026	wd repeat-containing protein 16	-	XP_002948360	0	89	595.504	357	319	Volvox carteri f. nagariensis
238_GATCAG_trimmed_(paired)_NIG_trap1_contig_99018	4024	dedicator of cytokinesis	-	XP_005178762	1.3222e-110	65	395.971	463	304	Musca domestica
238_GATCAG_trimmed_(paired)_NIG_trap1_contig_42514	4022	protein argonaute-2 isoform x1	-	XP_005107588	0	90	1468.37	838	762	Aplysia californica
238_GATCAG_trimmed_(paired)_NIG_trap1_contig_27458	4022	uncharacterized threonine-rich gpi-anchored glyco isoform x2	-	XP_003726851	2.52772e-08	49	68.9366	177	88	Strongylocentrotus purpuratus
238_GATCAG_trimmed_(paired)_NIG_trap1_contig_12854	4019	nuclear receptor subfamily 1 group d member 1-like	-	XP_005101663	7.77359e-28	57	130.568	201	116	Aplysia californica
272_CAGATC_trimmed_(paired)_NIG_trap2_contig_418	4014	triple helix repeat-containing collagen	-	WP_002185124	8.6613e-20	52	104.375	261	137	Bacillus cereus
238_GATCAG_trimmed_(paired)_NIG_trap1_contig_23738	4010	homeotic protein ultrabithorax-like	-	XP_005110963	1.90943e-34	91	139.813	81	74	Aplysia californica
238_GATCAG_trimmed_(paired)_NIG_trap1_contig_4008	4007	protein fam46c	-	XP_005109987	1.05884e-161	74	502.671	420	313	Aplysia californica
238_GATCAG_trimmed_(paired)_NIG_trap1_contig_37306	4006	short isoform y	-	XP_002006690	1.94114e-06	43	62.7734	202	88	Drosophila mojavensis
238_GATCAG_trimmed_(paired)_NIG_trap1_contig_18388	4005	collagen triple helix repeat-containing protein	-	YP_008701486	2.03528e-33	54	149.443	291	159	Clostridium autoethanogenum DSM 10061
238_GATCAG_trimmed_(paired)_NIG_trap1_contig_15199	4005	coatomer subunit beta	-	NP_001001940	0	78	1193.72	913	713	Danio rerio
238_GATCAG_trimmed_(paired)_NIG_trap1_contig_34947	4003	rootletin	-	XP_003724755	1.24095e-105	60	381.719	750	457	Strongylocentrotus purpuratus
238_GATCAG_trimmed_(paired)_NIG_trap1_contig_98042	4003	hypothetical protein TTHERM_00535320	-	XP_001023441	0.000102531	60	44.669	45	27	Tetrahymena thermophila
238_GATCAG_trimmed_(paired)_NIG_trap1_contig_31801	4002	calpain-a-like isoform 3	-	XP_003705437	0	66	692.575	703	471	Megachile rotundata
238_GATCAG_trimmed_(paired)_NIG_trap1_contig_117291	3999	isoleucine--trna cytoplasmic	EC:6.1.1	XP_007907078	0	78	1644.4	1205	940	Callorhinchus milii
238_GATCAG_trimmed_(paired)_NIG_trap1_contig_17112	3999	zinc finger miz domain-containing protein 1 isoform x3	-	XP_002433341	0	69	580.482	582	404	Ixodes scapularis
238_GATCAG_trimmed_(paired)_NIG_trap1_contig_74919	3997	sodium channel protein 60e-like	-	XP_005091850	1.4899e-50	65	206.838	400	262	Aplysia californica
238_GATCAG_trimmed_(paired)_NIG_trap1_contig_21411	3989	tyrosine-protein phosphatase lar isoform x1	EC:3.1.3.48	XP_002422752	0	54	812.372	1343	727	Pediculus humanus corporis
238_GATCAG_trimmed_(paired)_NIG_trap1_contig_20122	3987	protein lsm14 homolog b-like	-	XP_002612412	8.36329e-17	69	92.4337	99	69	Branchiostoma floridae
272_CAGATC_trimmed_(paired)_NIG_trap2_contig_8315	3985	camp-dependent protein kinase catalytic	EC:2.7.11	XP_002950463	1.29412e-125	71	403.675	353	253	Volvox carteri f. nagariensis
238_GATCAG_trimmed_(paired)_NIG_trap1_contig_21000	3985	syntaxin-binding protein 5 isoform x3	-	XP_006111357	0	66	1011.52	1149	765	Pelodiscus sinensis
238_GATCAG_trimmed_(paired)_NIG_trap1_contig_35844	3985	nucleoprotein tpr-like	-	XP_005095072	1.08836e-21	55	112.849	299	167	Aplysia californica
238_GATCAG_trimmed_(paired)_NIG_trap1_contig_98337	3984	receptor-type tyrosine-protein phosphatase eta-like	EC:3.1.3.41	XP_005046834	9.64197e-68	62	258.455	302	188	Ficedula albicollis
238_GATCAG_trimmed_(paired)_NIG_trap1_contig_38748	3983	cullin-associated nedd8-dissociated protein 1	-	XP_006011199	0	57	691.804	1274	736	Latimeria chalumnae
238_GATCAG_trimmed_(paired)_NIG_trap1_contig_69317	3980	titin-like isoform x12	-	XP_006823021	2.4261e-58	49	232.646	384	189	Saccoglossus kowalevskii
238_GATCAG_trimmed_(paired)_NIG_trap1_contig_25259	3976	ski oncogene-like	-	XP_002587390	9.81899e-64	59	229.95	291	173	Branchiostoma floridae
238_GATCAG_trimmed_(paired)_NIG_trap1_contig_36938	3975	voltage-dependent calcium channel subunit alpha-2 delta-3-like	-	XP_003448335	1.30765e-133	57	449.899	758	435	Oreochromis niloticus
238_GATCAG_trimmed_(paired)_NIG_trap1_contig_57661	3969	plexin a3-like	-	XP_002404755	0	82	1903.64	1329	1094	Ixodes scapularis
238_GATCAG_trimmed_(paired)_NIG_trap1_contig_12162	3960	cd109 antigen	-	XP_002409560	2.03261e-115	44	406.371	1369	616	Ixodes scapularis
238_GATCAG_trimmed_(paired)_NIG_trap1_contig_54204	3959	sperm-associated antigen 17	-	XP_005104044	2.66724e-35	41	157.147	534	219	Aplysia californica
238_GATCAG_trimmed_(paired)_NIG_trap1_contig_13882	3959	semaphorin-5b	-	XP_005049661	0	57	716.072	1025	586	Ficedula albicollis
238_GATCAG_trimmed_(paired)_NIG_trap1_contig_27980	3958	collagen alpha-3 chain	-	XP_005108904	3.43077e-35	46	154.836	402	186	Aplysia californica
238_GATCAG_trimmed_(paired)_NIG_trap1_contig_16366	3955	von willebrand factor type egf and pentraxin domain-containing protein 1	-	XP_003761714	2.03338e-22	40	115.161	454	183	Sarcophilus harrisii
238_GATCAG_trimmed_(paired)_NIG_trap1_contig_45309	3953	cysteine and histidine-rich protein 1 homolog	-	XP_008474027	5.61413e-52	67	198.364	189	127	Diaphorina citri
238_GATCAG_trimmed_(paired)_NIG_trap1_contig_5555	3948	structural maintenance of chromosomes protein 1a	-	XP_002735243	0	78	1440.25	1236	967	Saccoglossus kowalevskii
238_GATCAG_trimmed_(paired)_NIG_trap1_contig_14122	3947	serine threonine-protein kinase ht1-like	-	XP_005839028	2.37078e-29	50	135.191	264	133	Guillardia theta CCMP2712
238_GATCAG_trimmed_(paired)_NIG_trap1_contig_28091	3941	vitellogenin-2-like	-	XP_002599686	3.43485e-29	45	137.117	441	200	Branchiostoma floridae
238_GATCAG_trimmed_(paired)_NIG_trap1_contig_30871	3939	serine threonine-protein kinase tbk1	-	XP_969718	8.98241e-88	66	311.997	332	222	Tribolium castaneum
238_GATCAG_trimmed_(paired)_NIG_trap1_contig_21230	3939	probable 3 -cyclic phosphodiesterase pde-5-like	-	XP_006817445	0	68	668.307	639	435	Saccoglossus kowalevskii
238_GATCAG_trimmed_(paired)_NIG_trap1_contig_50756	3938	neurogenic locus notch homolog protein 1-like	-	XP_001638306	1.03422e-147	54	475.707	719	391	Nematostella vectensis
238_GATCAG_trimmed_(paired)_NIG_trap1_contig_29756	3935	cullin-2 isoform x2	-	XP_002642293	9.55719e-38	44	162.54	504	226	Caenorhabditis briggsae
238_GATCAG_trimmed_(paired)_NIG_trap1_contig_57966	3934	lethal malignant brain tumor-like protein 3	-	XP_004416498	6.84896e-171	55	538.88	803	448	Odobenus rosmarus divergens
238_GATCAG_trimmed_(paired)_NIG_trap1_contig_40101	3934	protein neuralized-like	-	XP_004535599	2.86993e-83	58	297.745	422	247	Ceratitis capitata
238_GATCAG_trimmed_(paired)_NIG_trap1_contig_47996	3932	nidogen and egf-like domain-containing protein 1	-	XP_003212749	5.37552e-07	41	64.3142	251	104	Meleagris gallopavo
238_GATCAG_trimmed_(paired)_NIG_trap1_contig_17299	3932	receptor-type tyrosine-protein phosphatase delta-like	-	XP_002155297	1.66703e-80	50	288.886	602	305	Hydra vulgaris
238_GATCAG_trimmed_(paired)_NIG_trap1_contig_22677	3929	low quality protein: polycystin-1	-	XP_005092902	1.29405e-39	43	171.4	878	383	Aplysia californica
238_GATCAG_trimmed_(paired)_NIG_trap1_contig_2667	3929	protein wnt-4	-	XP_002036056	1.87099e-29	49	131.724	231	114	Drosophila sechellia
238_GATCAG_trimmed_(paired)_NIG_trap1_contig_55314	3927	histone-lysine n-methyltransferase 2d-like isoform x2	-	XP_006557986	0	64	931.013	1100	706	Apis mellifera
238_GATCAG_trimmed_(paired)_NIG_trap1_contig_147592	3927	c-myc promoter-binding protein isoform x1	-	XP_004838389	2.00261e-47	49	152.525	393	194	Heterocephalus glaber
238_GATCAG_trimmed_(paired)_NIG_trap1_contig_31352	3927	eukaryotic translation initiation factor 4 gamma 3 isoform x4	-	XP_005988786	4.28011e-46	55	192.2	336	188	Latimeria chalumnae
238_GATCAG_trimmed_(paired)_NIG_trap1_contig_52767	3927	striatin-3-like isoform x1	-	XP_002412565	7.99445e-103	68	354.369	354	241	Ixodes scapularis
238_GATCAG_trimmed_(paired)_NIG_trap1_contig_29748	3926	long-chain-fatty-acid-- ligase acsbg2	-	XP_002602065	0	69	401.364	344	240	Branchiostoma floridae
238_GATCAG_trimmed_(paired)_NIG_trap1_contig_107324	3924	intraflagellar transport protein 172 homolog	-	XP_002739751	0	69	1095.49	1120	775	Saccoglossus kowalevskii
238_GATCAG_trimmed_(paired)_NIG_trap1_contig_98125	3923	myosin heavy non-muscle-like	-	XP_003394419	0	68	885.945	1245	851	Bombus terrestris
238_GATCAG_trimmed_(paired)_NIG_trap1_contig_28929	3920	alpha-mannosidase 2	-	XP_007891331	0	58	716.457	1025	597	Callorhinchus milii
238_GATCAG_trimmed_(paired)_NIG_trap1_contig_22788	3918	glutamate-1-semialdehyde -aminomutase	-	XP_002508168	1.22988e-172	69	545.043	516	361	Micromonas sp. RCC299
238_GATCAG_trimmed_(paired)_NIG_trap1_contig_37149	3916	cyclin-t2 isoform x4	EC:2.7.11.23	XP_001353330	1.56092e-57	65	227.639	250	164	Drosophila pseudoobscura pseudoobscura
238_GATCAG_trimmed_(paired)_NIG_trap1_contig_54654	3915	inositol -trisphosphate receptor type partial	-	XP_008580899	0	75	913.294	816	618	Galeopterus variegatus
272_CAGATC_trimmed_(paired)_NIG_trap2_contig_1978	3914	collagen triple helix repeat domain protein	-	WP_001989839	1.19408e-11	51	78.5666	219	113	Bacillus cereus
238_GATCAG_trimmed_(paired)_NIG_trap1_contig_36703	3913	guanine nucleotide-binding protein g subunit alpha	-	XP_005092762	0	89	640.958	376	335	Aplysia californica
238_GATCAG_trimmed_(paired)_NIG_trap1_contig_18080	3910	sortilin isoform x1	-	NP_001161660	1.05234e-119	55	404.06	675	373	Saccoglossus kowalevskii
238_GATCAG_trimmed_(paired)_NIG_trap1_contig_31100	3910	e3 ubiquitin-protein ligase rnf38 isoform x2	-	XP_007897218	3.88901e-41	72	168.703	150	109	Callorhinchus milii
238_GATCAG_trimmed_(paired)_NIG_trap1_contig_31066	3909	kinesin-like protein kif12-like	-	XP_006816819	1.97327e-123	59	417.542	565	337	Saccoglossus kowalevskii
238_GATCAG_trimmed_(paired)_NIG_trap1_contig_39231	3905	beta-lactamase	-	WP_030505877	4.55646e-54	52	206.838	395	206	Microbispora rosea
238_GATCAG_trimmed_(paired)_NIG_trap1_contig_24372	3902	zinc finger protein 850-like	-	XP_005112399	1.8418e-40	50	173.326	271	137	Aplysia californica
238_GATCAG_trimmed_(paired)_NIG_trap1_contig_62915	3901	receptor tyrosine-protein kinase erbb-2-like	-	XP_006638316	1.44233e-35	76	157.532	119	91	Lepisosteus oculatus
238_GATCAG_trimmed_(paired)_NIG_trap1_contig_35057	3901	neuronal cell adhesion molecule-like	-	XP_003380983	4.82731e-44	46	184.496	460	213	Trichinella spiralis
238_GATCAG_trimmed_(paired)_NIG_trap1_contig_28786	3900	dystrophin isoform x1	-	XP_002191665	2.0311e-73	51	280.411	768	399	Taeniopygia guttata
238_GATCAG_trimmed_(paired)_NIG_trap1_contig_46345	3899	enhancer of polycomb homolog 1 isoform x1	EC:2.3.1.48	XP_002741851	2.29959e-150	69	483.797	515	358	Saccoglossus kowalevskii
238_GATCAG_trimmed_(paired)_NIG_trap1_contig_69839	3898	dysferlin isoform x2	-	XP_004691561	0	61	1035.4	1349	824	Condylura cristata
238_GATCAG_trimmed_(paired)_NIG_trap1_contig_51011	3897	PREDICTED: uncharacterized protein LOC100906063	-	XP_003743118	0	73	1547.33	1303	954	Metaseiulus occidentalis
238_GATCAG_trimmed_(paired)_NIG_trap1_contig_55757	3895	plexin-b	-	XP_001602831	6.98902e-139	48	478.789	1145	561	Nasonia vitripennis
272_CAGATC_trimmed_(paired)_NIG_trap2_contig_14245	3893	alpha-2-macroglobulin	-	XP_003294015	1.40441e-50	46	206.838	783	361	Dictyostelium purpureum
238_GATCAG_trimmed_(paired)_NIG_trap1_contig_33733	3890	neuroglian isoform x2	-	XP_002430407	4.50153e-87	48	319.316	757	366	Pediculus humanus corporis
238_GATCAG_trimmed_(paired)_NIG_trap1_contig_62624	3889	hydrocephalus-inducing protein homolog	-	XP_005105821	0	65	1204.89	1239	816	Aplysia californica
238_GATCAG_trimmed_(paired)_NIG_trap1_contig_5126	3886	dynamin-1 isoform x6	-	XP_002596421	0	87	1138.64	731	643	Branchiostoma floridae
272_CAGATC_trimmed_(paired)_NIG_trap2_contig_7245	3883	fatty acid synthase	EC:3.1.2.14	XP_005094185	0	66	861.677	1102	728	Aplysia californica
238_GATCAG_trimmed_(paired)_NIG_trap1_contig_47047	3882	zinc finger protein 12 isoform x2	-	XP_005996288	1.6014e-09	48	72.0182	115	56	Latimeria chalumnae
238_GATCAG_trimmed_(paired)_NIG_trap1_contig_28157	3878	transcription factor rfx3 isoform x2	-	XP_007890797	0	70	603.979	573	406	Callorhinchus milii
238_GATCAG_trimmed_(paired)_NIG_trap1_contig_77268	3877	PREDICTED: uncharacterized protein LOC100179897	-	XP_002122328	9.55488e-67	42	258.84	689	293	Ciona intestinalis
238_GATCAG_trimmed_(paired)_NIG_trap1_contig_14837	3875	collagen triple helix repeat family protein	-	WP_021419137	1.66808e-07	57	65.4698	145	84	Peptoclostridium difficile
238_GATCAG_trimmed_(paired)_NIG_trap1_contig_62746	3875	roundabout homolog 2 isoform x9	-	XP_003374402	9.58325e-21	50	109.768	214	109	Trichinella spiralis
238_GATCAG_trimmed_(paired)_NIG_trap1_contig_25945	3869	ribosomal protein s6 kinase alpha-3 isoform x1	-	XP_005094788	0	82	1010.75	733	602	Aplysia californica
238_GATCAG_trimmed_(paired)_NIG_trap1_contig_6391	3865	neural-cadherin isoform x4	-	XP_003743540	0	87	2076.98	1292	1135	Metaseiulus occidentalis
238_GATCAG_trimmed_(paired)_NIG_trap1_contig_106	3861	polyadenylate-binding protein 4-like	-	XP_008544648	0	83	573.548	398	332	Microplitis demolitor
238_GATCAG_trimmed_(paired)_NIG_trap1_contig_14536	3860	ccr4-not transcription complex subunit 1-like	-	XP_003729640	0	72	1433.31	1270	916	Strongylocentrotus purpuratus
272_CAGATC_trimmed_(paired)_NIG_trap2_contig_7523	3860	cell division cycle and apoptosis regulator protein 1	-	XP_008465744	4.27868e-28	51	133.265	240	124	Cucumis melo
238_GATCAG_trimmed_(paired)_NIG_trap1_contig_89658	3856	ubiquitin carboxyl-terminal hydrolase 4 isoform x1	-	XP_002846325	1.16846e-100	49	362.844	813	403	Arthroderma otae CBS 113480
238_GATCAG_trimmed_(paired)_NIG_trap1_contig_24393	3855	cyclin-g-associated kinase isoform x2	-	XP_002587270	1.74435e-92	62	330.102	337	211	Branchiostoma floridae
238_GATCAG_trimmed_(paired)_NIG_trap1_contig_82589	3854	ankyrin repeat-containing protein	-	XP_005108733	3.52791e-22	56	113.235	178	100	Aplysia californica
238_GATCAG_trimmed_(paired)_NIG_trap1_contig_6100	3854	protein pry1-like isoform x3	-	XP_002594884	7.46997e-57	51	226.098	361	185	Branchiostoma floridae
238_GATCAG_trimmed_(paired)_NIG_trap1_contig_23790	3854	vacuolar protein sorting-associated protein 13c isoform x2	-	XP_006979357	1.48611e-119	47	424.476	1285	612	Peromyscus maniculatus bairdii
238_GATCAG_trimmed_(paired)_NIG_trap1_contig_44630	3850	selenocysteine insertion sequence-binding protein 2-like	-	XP_006817601	2.61287e-95	55	343.584	588	328	Saccoglossus kowalevskii
272_CAGATC_trimmed_(paired)_NIG_trap2_contig_3475	3850	nad-dependent protein deacetylase sirtuin-1	EC:3.5.1.98	XP_007531546	1.6893e-160	67	506.138	491	331	Erinaceus europaeus
238_GATCAG_trimmed_(paired)_NIG_trap1_contig_39286	3847	hormonally up-regulated neu tumor-associated kinase	-	XP_002589776	1.79857e-70	50	266.544	443	225	Branchiostoma floridae
238_GATCAG_trimmed_(paired)_NIG_trap1_contig_23331	3845	cxxc-type zinc finger protein 1 isoform x1	-	XP_002738573	2.38688e-17	47	97.0561	197	93	Saccoglossus kowalevskii
238_GATCAG_trimmed_(paired)_NIG_trap1_contig_8993	3843	homeobox transcription factor	-	XP_005094803	8.753e-23	76	107.457	88	67	Aplysia californica
238_GATCAG_trimmed_(paired)_NIG_trap1_contig_17520	3839	epidermal growth factor receptor kinase substrate 8 isoform x2	-	XP_005040457	1.87867e-40	46	171.4	542	254	Ficedula albicollis
238_GATCAG_trimmed_(paired)_NIG_trap1_contig_30291	3839	prestin isoform x2	-	XP_008317694	2.63979e-109	55	372.474	587	328	Cynoglossus semilaevis
272_CAGATC_trimmed_(paired)_NIG_trap2_contig_24376	3834	atp-binding cassette sub-family g member 2-like	-	XP_001703334	3.02887e-176	63	547.74	613	392	Chlamydomonas reinhardtii
238_GATCAG_trimmed_(paired)_NIG_trap1_contig_26207	3831	von willebrand factor type egf and pentraxin domain-containing protein 1	-	XP_004347036	9.36323e-16	39	93.2041	802	318	Capsaspora owczarzaki ATCC 30864
238_GATCAG_trimmed_(paired)_NIG_trap1_contig_86999	3829	multidrug resistance-associated protein 1-like isoform x4	EC:3.6.1.15	XP_001650217	0	61	869.381	1201	733	Aedes aegypti
238_GATCAG_trimmed_(paired)_NIG_trap1_contig_6247	3827	protein unc-119 homolog b	EC:3.1.4.17	XP_002590729	2.68355e-90	87	301.597	194	170	Branchiostoma floridae
238_GATCAG_trimmed_(paired)_NIG_trap1_contig_38284	3827	pyridine nucleotide transhydrogenase	EC:1.6.1.2	XP_001021277	0	85	1744.94	1230	1048	Tetrahymena thermophila
238_GATCAG_trimmed_(paired)_NIG_trap1_contig_4856	3827	lysosomal alpha-mannosidase	-	XP_005310699	0	62	852.818	968	609	Chrysemys picta bellii
238_GATCAG_trimmed_(paired)_NIG_trap1_contig_30597	3824	lethal isoform k	EC:5.3.4.1	XP_002411780	0	76	1300.8	1166	894	Ixodes scapularis
238_GATCAG_trimmed_(paired)_NIG_trap1_contig_49521	3823	acid-sensing ion channel 1-like	-	XP_006822244	3.59973e-26	53	123.635	215	114	Saccoglossus kowalevskii
238_GATCAG_trimmed_(paired)_NIG_trap1_contig_54652	3821	rho gtpase-activating protein 10-like	-	XP_003490388	0	72	659.062	584	421	Bombus impatiens
238_GATCAG_trimmed_(paired)_NIG_trap1_contig_44173	3819	1-phosphatidylinositol -bisphosphate phosphodiesterase beta-4 isoform x5	-	XP_005100848	0	73	773.081	645	477	Aplysia californica
238_GATCAG_trimmed_(paired)_NIG_trap1_contig_54018	3818	tektin-3	-	XP_002129626	1.22057e-147	69	467.233	482	336	Ciona intestinalis
238_GATCAG_trimmed_(paired)_NIG_trap1_contig_1172	3818	ubiquitin carboxyl-terminal hydrolase 12-like	-	NP_850783	1.30035e-151	49	498.049	1131	564	Arabidopsis thaliana
238_GATCAG_trimmed_(paired)_NIG_trap1_contig_21514	3818	nuclear receptor ror-alpha isoform x2	-	XP_003724398	9.67902e-43	67	180.259	153	103	Strongylocentrotus purpuratus
238_GATCAG_trimmed_(paired)_NIG_trap1_contig_3859	3817	protein groucho-2 isoform x1	-	XP_004069654	1.30152e-176	97	462.611	227	222	Oryzias latipes
238_GATCAG_trimmed_(paired)_NIG_trap1_contig_2884	3817	swi snf-related matrix-associated actin-dependent regulator of chromatin subfamily a member 5	EC:3.6.1.3	XP_006002943	0	83	1358.2	939	786	Latimeria chalumnae
238_GATCAG_trimmed_(paired)_NIG_trap1_contig_36216	3816	neuralized-like protein 4-like isoform x1	-	XP_002740437	1.76885e-102	50	360.533	793	399	Saccoglossus kowalevskii
238_GATCAG_trimmed_(paired)_NIG_trap1_contig_14299	3813	dentin sialophospho isoform x1	-	XP_005097469	1.05514e-14	47	88.9669	199	94	Aplysia californica
238_GATCAG_trimmed_(paired)_NIG_trap1_contig_74061	3813	yth domain family protein 2-like	-	XP_008180439	1.8224e-26	71	125.561	121	86	Acyrthosiphon pisum
238_GATCAG_trimmed_(paired)_NIG_trap1_contig_52824	3812	ctd small phosphatase-like protein isoform x1	EC:3.1.3.41	XP_008431169	1.87361e-89	86	300.442	183	159	Poecilia reticulata
272_CAGATC_trimmed_(paired)_NIG_trap2_contig_4940	3810	nitric oxide inducible	EC:1.14.13.39	XP_008198176	0	64	1038.87	1055	683	Tribolium castaneum
238_GATCAG_trimmed_(paired)_NIG_trap1_contig_22921	3810	insulin-degrading enzyme	EC:3.6.1.3; EC:3.4.24	XP_005112535	0	62	808.905	1017	638	Aplysia californica
238_GATCAG_trimmed_(paired)_NIG_trap1_contig_1861	3806	xanthine dehydrogenase oxidase	-	XP_005932779	0	62	1098.96	1267	792	Haplochromis burtoni
238_GATCAG_trimmed_(paired)_NIG_trap1_contig_56177	3805	collagen triple helix repeat family protein	-	WP_001989839	3.7401e-13	50	83.5741	210	105	Bacillus cereus
238_GATCAG_trimmed_(paired)_NIG_trap1_contig_28953	3803	transcription factor coe1 isoform x5	-	XP_002424210	0	87	695.271	407	356	Pediculus humanus corporis
238_GATCAG_trimmed_(paired)_NIG_trap1_contig_30594	3802	gpi inositol-deacylase	-	XP_005108641	8.77854e-171	55	543.502	904	503	Aplysia californica
238_GATCAG_trimmed_(paired)_NIG_trap1_contig_72069	3800	riboflavin transporter 2-like	-	XP_002416074	1.11599e-83	92	290.426	149	138	Ixodes scapularis
238_GATCAG_trimmed_(paired)_NIG_trap1_contig_3297	3795	ap2-associated protein kinase 1-like	EC:3.6.3.9	XP_002416130	1.92771e-143	73	475.707	398	294	Ixodes scapularis
238_GATCAG_trimmed_(paired)_NIG_trap1_contig_19736	3794	atp-binding cassette sub-family g member 4	EC:3.6.1.3	XP_003706198	2.45418e-140	81	456.447	307	250	Megachile rotundata
238_GATCAG_trimmed_(paired)_NIG_trap1_contig_76466	3793	calcineurin-like phosphoesterase domain-containing protein	-	XP_006657430	4.21166e-142	56	469.929	688	392	Oryza brachyantha
238_GATCAG_trimmed_(paired)_NIG_trap1_contig_35021	3792	filamin-c isoform x4	-	XP_004856435	1.00119e-52	39	213.772	1147	449	Heterocephalus glaber
238_GATCAG_trimmed_(paired)_NIG_trap1_contig_50150	3791	ap-3 complex subunit beta-2-like isoform x1	-	XP_005099454	0	84	962.6	667	561	Aplysia californica
238_GATCAG_trimmed_(paired)_NIG_trap1_contig_4998	3789	extracellular protein	-	XP_642240	0	57	654.44	1150	656	Dictyostelium discoideum AX4
238_GATCAG_trimmed_(paired)_NIG_trap1_contig_8975	3788	calsyntenin-1	-	XP_008194752	2.75534e-131	61	306.99	348	215	Tribolium castaneum
238_GATCAG_trimmed_(paired)_NIG_trap1_contig_9611	3788	actin-binding lim protein 3 isoform x1	-	XP_008197998	7.55406e-59	43	228.409	707	309	Tribolium castaneum
238_GATCAG_trimmed_(paired)_NIG_trap1_contig_64346	3787	dual specificity protein phosphatase 16	EC:3.1.3.16	XP_005109665	4.37198e-98	73	354.755	308	227	Aplysia californica
238_GATCAG_trimmed_(paired)_NIG_trap1_contig_54406	3784	tlc domain-containing protein 2	-	XP_007245972	3.19071e-36	55	149.443	229	128	Astyanax mexicanus
238_GATCAG_trimmed_(paired)_NIG_trap1_contig_7280	3782	PREDICTED: uncharacterized protein LOC101847514 isoform X1	-	XP_005104597	1.14773e-101	63	355.525	408	258	Aplysia californica
238_GATCAG_trimmed_(paired)_NIG_trap1_contig_251	3780	alpha- sarcomeric-like	-	XP_003288439	1.556e-32	53	146.747	396	210	Dictyostelium purpureum
238_GATCAG_trimmed_(paired)_NIG_trap1_contig_44862	3780	ras-gef domain-containing family member 1b isoform x2	-	XP_005165337	2.82895e-170	69	525.783	471	325	Danio rerio
238_GATCAG_trimmed_(paired)_NIG_trap1_contig_48114	3777	hypoxia up-regulated protein 1	-	XP_006642370	0	68	600.897	619	424	Lepisosteus oculatus
238_GATCAG_trimmed_(paired)_NIG_trap1_contig_34532	3777	golgi-specific brefeldin a-resistance guanine nucleotide exchange factor 1 isoform x4	-	XP_005096651	0	73	1170.22	1098	809	Aplysia californica
238_GATCAG_trimmed_(paired)_NIG_trap1_contig_11575	3776	unconventional myosin-id	-	XP_006818525	0	73	1196.42	999	739	Saccoglossus kowalevskii
238_GATCAG_trimmed_(paired)_NIG_trap1_contig_83885	3776	ankyrin unc44	-	NP_491212	1.47732e-44	50	177.563	326	164	Caenorhabditis elegans
238_GATCAG_trimmed_(paired)_NIG_trap1_contig_41408	3773	sterile alpha and tir motif-containing protein 1-like	-	XP_315931	6.67835e-174	64	554.673	640	412	Anopheles gambiae str. PEST
238_GATCAG_trimmed_(paired)_NIG_trap1_contig_24262	3772	srsf protein kinase 3 isoform x2	EC:2.7.11	XP_005103669	1.9898e-99	87	345.895	208	183	Aplysia californica
238_GATCAG_trimmed_(paired)_NIG_trap1_contig_1190	3771	PREDICTED: uncharacterized protein LOC101850683	-	XP_005111059	1.66532e-24	40	122.094	1218	499	Aplysia californica
238_GATCAG_trimmed_(paired)_NIG_trap1_contig_21798	3770	rna-binding single-stranded-interacting protein 1 isoform x2	-	XP_006617570	1.54906e-74	61	261.922	319	197	Apis dorsata
238_GATCAG_trimmed_(paired)_NIG_trap1_contig_81450	3769	receptor-type tyrosine-protein phosphatase eta	EC:3.1.3.48	XP_007063032	4.05932e-56	55	214.927	295	165	Chelonia mydas
272_CAGATC_trimmed_(paired)_NIG_trap2_contig_5919	3767	disks large homolog 5	-	XP_002425295	2.06223e-137	67	471.855	593	398	Pediculus humanus corporis
238_GATCAG_trimmed_(paired)_NIG_trap1_contig_44437	3766	extracellular domains-containing protein cg31004-like	-	XP_003491293	7.30874e-26	39	125.946	723	285	Bombus impatiens
238_GATCAG_trimmed_(paired)_NIG_trap1_contig_11354	3766	nuclear receptor ror-alpha isoform x2	-	XP_003724398	6.31591e-41	67	174.481	152	103	Strongylocentrotus purpuratus
238_GATCAG_trimmed_(paired)_NIG_trap1_contig_32126	3766	collagen alpha-1 chain-like	-	XP_005484265	1.18836e-12	69	82.8037	56	39	Zonotrichia albicollis
238_GATCAG_trimmed_(paired)_NIG_trap1_contig_26045	3765	and pleckstrin domain-containing protein 2	-	XP_002732232	1.32174e-163	73	528.865	499	367	Saccoglossus kowalevskii
238_GATCAG_trimmed_(paired)_NIG_trap1_contig_73328	3764	teneurin-m isoform x1	EC:2.7.10.1	XP_002405017	0	80	1359.36	911	735	Ixodes scapularis
238_GATCAG_trimmed_(paired)_NIG_trap1_contig_50178	3758	eukaryotic translation initiation factor 4b	-	XP_008554817	4.11799e-05	49	57.3806	93	46	Microplitis demolitor
238_GATCAG_trimmed_(paired)_NIG_trap1_contig_16908	3758	centrosomal protein of 135 kda	-	XP_781904	4.7634e-100	55	251.906	644	357	Strongylocentrotus purpuratus
238_GATCAG_trimmed_(paired)_NIG_trap1_contig_3836	3758	lysine-specific demethylase 5a	-	XP_006815984	0	72	1122.07	974	708	Saccoglossus kowalevskii
238_GATCAG_trimmed_(paired)_NIG_trap1_contig_9409	3757	follistatin-related protein 5-like	-	XP_002435785	4.93864e-127	49	421.779	827	407	Ixodes scapularis
238_GATCAG_trimmed_(paired)_NIG_trap1_contig_62655	3756	wd repeat-containing protein 52	-	XP_792519	6.6321e-85	64	316.235	496	322	Strongylocentrotus purpuratus
238_GATCAG_trimmed_(paired)_NIG_trap1_contig_15147	3752	protein capicua homolog isoform x3	-	XP_008551789	1.06465e-35	87	158.303	80	70	Microplitis demolitor
238_GATCAG_trimmed_(paired)_NIG_trap1_contig_7690	3749	PREDICTED: uncharacterized protein LOC100198017, partial	-	XP_002170009	2.05058e-38	45	165.622	464	209	Hydra vulgaris
238_GATCAG_trimmed_(paired)_NIG_trap1_contig_19508	3749	inositol-trisphosphate 3-kinase a-like	-	XP_008284552	7.0203e-48	54	189.119	309	167	Stegastes partitus
238_GATCAG_trimmed_(paired)_NIG_trap1_contig_10806	3748	PREDICTED: uncharacterized protein LOC101847514 isoform X1	-	XP_005104597	0	61	811.987	879	541	Aplysia californica
238_GATCAG_trimmed_(paired)_NIG_trap1_contig_6604	3748	neurogenic locus notch homolog protein 1 precursor	-	XP_001620479	2.20365e-19	55	100.523	113	63	Nematostella vectensis
238_GATCAG_trimmed_(paired)_NIG_trap1_contig_14546	3746	rna-binding protein fusilli isoform x1	-	XP_970801	4.79798e-178	66	553.903	585	391	Tribolium castaneum
272_CAGATC_trimmed_(paired)_NIG_trap2_contig_3936	3744	flocculation protein flo11 isoform x2	EC:3.2.1.14	XP_001991892	3.11668e-170	68	541.191	540	372	Drosophila grimshawi
238_GATCAG_trimmed_(paired)_NIG_trap1_contig_1307	3743	glypican-4	-	XP_004285521	1.18222e-43	47	178.718	435	206	Orcinus orca
238_GATCAG_trimmed_(paired)_NIG_trap1_contig_693	3740	predicted protein	-	XP_001629090	4.53274e-08	37	67.3958	428	161	Nematostella vectensis
238_GATCAG_trimmed_(paired)_NIG_trap1_contig_83288	3737	mlx-interacting protein isoform x3	-	XP_006560987	4.9079e-57	72	223.787	217	158	Apis mellifera
272_CAGATC_trimmed_(paired)_NIG_trap2_contig_27654	3737	glycogen phosphorylase 1-like	-	XP_002949341	0	88	1472.6	892	791	Volvox carteri f. nagariensis
238_GATCAG_trimmed_(paired)_NIG_trap1_contig_11984	3732	circularly permutated ras protein 1-like	-	XP_003382887	5.91381e-87	62	311.612	386	241	Amphimedon queenslandica
238_GATCAG_trimmed_(paired)_NIG_trap1_contig_70617	3727	serine threonine-protein kinase mrck beta	-	XP_008581336	0	62	692.575	881	554	Galeopterus variegatus
238_GATCAG_trimmed_(paired)_NIG_trap1_contig_9114	3727	niemann-pick c1 protein	-	XP_005163715	2.21306e-164	55	535.798	860	481	Danio rerio
272_CAGATC_trimmed_(paired)_NIG_trap2_contig_18246	3724	rootletin	-	XP_794353	3.06582e-128	57	446.432	977	565	Strongylocentrotus purpuratus
238_GATCAG_trimmed_(paired)_NIG_trap1_contig_83	3724	rho gtpase-activating protein 7-like	-	XP_002611696	8.66487e-61	57	238.424	421	241	Branchiostoma floridae
238_GATCAG_trimmed_(paired)_NIG_trap1_contig_1018	3723	fact complex subunit spt16-like	-	XP_005102634	0	80	1221.45	940	756	Aplysia californica
238_GATCAG_trimmed_(paired)_NIG_trap1_contig_6868	3723	brain tumor protein	-	XP_008213670	2.37386e-166	55	528.094	772	426	Nasonia vitripennis
238_GATCAG_trimmed_(paired)_NIG_trap1_contig_34222	3721	sodium potassium-transporting atpase subunit alpha isoform x2	-	XP_008549108	0	66	966.452	1049	697	Microplitis demolitor
238_GATCAG_trimmed_(paired)_NIG_trap1_contig_74839	3720	g protein-coupled receptor kinase 1 isoform x1	EC:2.7.11.16; EC:2.7.11.15	XP_003737569	0	80	978.393	697	562	Metaseiulus occidentalis
272_CAGATC_trimmed_(paired)_NIG_trap2_contig_6515	3717	myoferlin isoform x1	-	XP_004342902	5.4115e-135	55	466.463	668	373	Capsaspora owczarzaki ATCC 30864
238_GATCAG_trimmed_(paired)_NIG_trap1_contig_9471	3716	fasciclin-2-like isoform x4	-	XP_004524927	2.37299e-63	44	241.891	806	362	Ceratitis capitata
238_GATCAG_trimmed_(paired)_NIG_trap1_contig_7832	3716	cytokine receptor	-	XP_008543677	4.64955e-13	43	83.9593	290	125	Microplitis demolitor
238_GATCAG_trimmed_(paired)_NIG_trap1_contig_14151	3715	protocadherin-11 x-linked	-	XP_002611371	2.24075e-99	52	356.295	765	401	Branchiostoma floridae
272_CAGATC_trimmed_(paired)_NIG_trap2_contig_9720	3713	collagen alpha-3 chain	-	XP_002933064	9.72281e-46	44	190.66	503	225	Xenopus (Silurana) tropicalis
238_GATCAG_trimmed_(paired)_NIG_trap1_contig_57315	3712	fimbrin plastin	-	XP_002426666	3.76033e-176	75	546.199	451	342	Pediculus humanus corporis
238_GATCAG_trimmed_(paired)_NIG_trap1_contig_19992	3711	inactive tyrosine-protein kinase 7-like	-	XP_006571326	0	56	605.905	935	529	Apis mellifera
238_GATCAG_trimmed_(paired)_NIG_trap1_contig_94391	3709	proactivator polypeptide isoform x2	-	XP_005101991	3.28344e-67	42	259.996	1062	454	Aplysia californica
238_GATCAG_trimmed_(paired)_NIG_trap1_contig_64714	3706	acid trehalase-like protein 1	-	XP_004930884	6.65938e-119	53	399.053	722	389	Bombyx mori
238_GATCAG_trimmed_(paired)_NIG_trap1_contig_90058	3705	histone-lysine n-methyltransferase mll3	-	XP_005097611	1.03071e-21	59	112.849	195	116	Aplysia californica
238_GATCAG_trimmed_(paired)_NIG_trap1_contig_6946	3704	nidogen-2-like isoform 1	-	XP_005104456	3.81858e-39	42	168.703	513	218	Aplysia californica
238_GATCAG_trimmed_(paired)_NIG_trap1_contig_60381	3698	solute carrier family 15 member 4	-	XP_005097235	1.0522e-50	54	202.216	347	190	Aplysia californica
238_GATCAG_trimmed_(paired)_NIG_trap1_contig_30851	3697	sarcolemmal membrane-associated protein isoform x9	-	XP_004034409	1.3084e-115	71	378.252	383	275	Gorilla gorilla gorilla
238_GATCAG_trimmed_(paired)_NIG_trap1_contig_18921	3696	camp-specific 3 -cyclic isoform f isoform x2	EC:3.1.4.17	XP_001947422	0	79	799.275	616	488	Acyrthosiphon pisum
238_GATCAG_trimmed_(paired)_NIG_trap1_contig_59029	3696	protein hu-li tai shao-like isoform x3	-	NP_001191538	1.37205e-39	51	167.548	338	173	Aplysia californica
238_GATCAG_trimmed_(paired)_NIG_trap1_contig_45925	3695	thrombospondin type-1 domain-containing protein 4-like	-	XP_008309100	1.13615e-88	54	305.064	448	243	Cynoglossus semilaevis
238_GATCAG_trimmed_(paired)_NIG_trap1_contig_49127	3695	metastasis-associated protein mta1	-	XP_006638709	1.33865e-82	51	290.041	434	225	Lepisosteus oculatus
238_GATCAG_trimmed_(paired)_NIG_trap1_contig_2738	3694	v-type proton atpase 116 kda subunit a isoform 1 isoform x3	-	XP_004552343	0	63	657.907	742	472	Maylandia zebra
238_GATCAG_trimmed_(paired)_NIG_trap1_contig_117049	3692	anoctamin-5-like isoform x1	-	XP_005109752	8.33485e-138	64	407.527	487	313	Aplysia californica
238_GATCAG_trimmed_(paired)_NIG_trap1_contig_11448	3691	low quality protein: sco-spondin	-	XP_005460247	7.07157e-35	40	155.992	494	198	Oreochromis niloticus
272_CAGATC_trimmed_(paired)_NIG_trap2_contig_12520	3691	kinase-like protein	-	XP_001690590	1.36813e-59	53	230.335	397	212	Chlamydomonas reinhardtii
238_GATCAG_trimmed_(paired)_NIG_trap1_contig_44623	3690	fact complex subunit spt16	-	XP_005102634	0	72	976.467	943	687	Aplysia californica
272_CAGATC_trimmed_(paired)_NIG_trap2_contig_17043	3688	transient receptor potential cation channel subfamily m member 2	-	XP_005999169	2.01646e-38	79	97.4413	72	57	Latimeria chalumnae
238_GATCAG_trimmed_(paired)_NIG_trap1_contig_79734	3686	ring finger protein unkempt homolog	-	XP_005106389	1.17273e-180	57	562.762	783	454	Aplysia californica
238_GATCAG_trimmed_(paired)_NIG_trap1_contig_54781	3682	annexin a6	-	XP_004073435	0	64	560.451	659	427	Oryzias latipes
238_GATCAG_trimmed_(paired)_NIG_trap1_contig_39359	3682	er membrane protein complex subunit 1-like isoform x2	-	XP_002731135	3.90779e-93	51	332.028	672	346	Saccoglossus kowalevskii
238_GATCAG_trimmed_(paired)_NIG_trap1_contig_18223	3681	nidogen-1	-	XP_005104456	3.49023e-170	54	550.436	797	437	Aplysia californica
238_GATCAG_trimmed_(paired)_NIG_trap1_contig_47603	3680	ral gtpase-activating protein subunit alpha-2 isoform x1	-	XP_006499580	1.58686e-116	68	373.244	366	249	Mus musculus
238_GATCAG_trimmed_(paired)_NIG_trap1_contig_41387	3679	serine threonine-protein kinase endoribonuclease ire2	-	XP_004604350	5.64439e-86	47	310.457	562	269	Sorex araneus
238_GATCAG_trimmed_(paired)_NIG_trap1_contig_47074	3679	elav-like protein 2-like isoform x19	-	XP_006571246	1.21536e-125	74	402.134	332	246	Apis mellifera
238_GATCAG_trimmed_(paired)_NIG_trap1_contig_10429	3677	cold shock domain-containing protein e1 isoform x3	-	XP_005108011	0	58	573.933	842	495	Aplysia californica
238_GATCAG_trimmed_(paired)_NIG_trap1_contig_15798	3674	low quality protein: hemicentin-1	-	XP_002122997	1.03503e-12	52	82.8037	148	77	Ciona intestinalis
272_CAGATC_trimmed_(paired)_NIG_trap2_contig_20081	3674	histone-lysine n- h3 lysine-79 specific isoform x2	-	XP_002430422	5.40355e-23	56	116.701	242	137	Pediculus humanus corporis
238_GATCAG_trimmed_(paired)_NIG_trap1_contig_55842	3672	appr-1-p processing protein	-	XP_002608362	3.90259e-10	62	74.7146	106	66	Branchiostoma floridae
238_GATCAG_trimmed_(paired)_NIG_trap1_contig_6470	3669	teneurin-a-like isoform x3	-	XP_002400335	0	73	1455.66	1217	895	Ixodes scapularis
238_GATCAG_trimmed_(paired)_NIG_trap1_contig_49732	3667	ap-2 complex subunit alpha-2-like isoform x3	-	XP_007543248	0	81	1398.26	965	787	Poecilia formosa
238_GATCAG_trimmed_(paired)_NIG_trap1_contig_9450	3665	ubiquitin carboxyl-terminal hydrolase 15 isoform x1	EC:3.1.2.15	XP_007888481	0	64	811.601	915	586	Callorhinchus milii
238_GATCAG_trimmed_(paired)_NIG_trap1_contig_64024	3665	centriolar coiled-coil protein of 110 kda isoform x1	-	XP_005925423	1.89675e-15	63	87.8113	109	69	Haplochromis burtoni
238_GATCAG_trimmed_(paired)_NIG_trap1_contig_13689	3665	cd109 antigen	-	XP_005101039	1.69769e-146	57	494.197	803	458	Aplysia californica
272_CAGATC_trimmed_(paired)_NIG_trap2_contig_5976	3664	polyadenylate-binding protein 4-like	-	XP_008544648	1.64177e-163	77	513.072	418	323	Microplitis demolitor
238_GATCAG_trimmed_(paired)_NIG_trap1_contig_80677	3660	membrane-associated protein hem-like	-	XP_005099155	0	77	1389.79	1129	877	Aplysia californica
272_CAGATC_trimmed_(paired)_NIG_trap2_contig_326	3659	triple helix repeat-containing collagen	-	WP_029700649	2.00816e-18	52	100.138	316	167	Clostridium indolis
238_GATCAG_trimmed_(paired)_NIG_trap1_contig_78750	3654	abc transporter g family member 14-like	EC:3.6.1.3	XP_005647087	5.06123e-155	62	487.649	620	389	Coccomyxa subellipsoidea C-169
238_GATCAG_trimmed_(paired)_NIG_trap1_contig_632	3650	disks large homolog 4 isoform x2	-	XP_006939805	2.60959e-107	64	361.303	450	288	Felis catus
238_GATCAG_trimmed_(paired)_NIG_trap1_contig_33716	3650	ets-related transcription factor elf-2 isoform x2	-	XP_006977658	8.55613e-28	53	128.642	169	91	Peromyscus maniculatus bairdii
238_GATCAG_trimmed_(paired)_NIG_trap1_contig_9249	3650	probable importin-7 homolog	-	XP_002986961	1.71745e-150	56	491.115	875	493	Selaginella moellendorffii
238_GATCAG_trimmed_(paired)_NIG_trap1_contig_24969	3649	atp-binding cassette sub-family a member 1-like	-	XP_005110218	0	52	623.624	1093	578	Aplysia californica
238_GATCAG_trimmed_(paired)_NIG_trap1_contig_47676	3649	unconventional myosin-ib isoform x2	-	XP_006825386	0	71	1247.65	1084	780	Saccoglossus kowalevskii
238_GATCAG_trimmed_(paired)_NIG_trap1_contig_34196	3647	lim and sh3 domain protein 1	-	XP_864168	8.04213e-19	64	98.2117	90	58	Canis lupus familiaris
238_GATCAG_trimmed_(paired)_NIG_trap1_contig_33819	3643	serine threonine-protein kinase 25 isoform x1	-	XP_002598737	2.4564e-145	70	456.447	467	330	Branchiostoma floridae
272_CAGATC_trimmed_(paired)_NIG_trap2_contig_38086	3643	dna repair protein	-	WP_020196196	5.01186e-31	56	132.494	188	106	Vibrio owensii
238_GATCAG_trimmed_(paired)_NIG_trap1_contig_26184	3640	multiple epidermal growth factor-like domains protein 6	-	XP_005109824	0	59	1075.85	1268	759	Aplysia californica
238_GATCAG_trimmed_(paired)_NIG_trap1_contig_22305	3636	cysteine protease atg4b	EC:3.4	XP_002434192	3.13638e-09	78	70.0922	46	36	Ixodes scapularis
238_GATCAG_trimmed_(paired)_NIG_trap1_contig_35566	3635	guanine nucleotide-binding protein subunit alpha-11	-	NP_001191660	0	91	613.224	352	323	Aplysia californica
272_CAGATC_trimmed_(paired)_NIG_trap2_contig_28846	3634	random slug protein 5-like	-	XP_001699411	3.57477e-98	73	325.865	254	186	Chlamydomonas reinhardtii
238_GATCAG_trimmed_(paired)_NIG_trap1_contig_91042	3633	acetyl- carboxylase 1 isoform x1	EC:6.3.4.14; EC:6.4.1.2	XP_005165610	0	81	1352.42	976	798	Danio rerio
238_GATCAG_trimmed_(paired)_NIG_trap1_contig_7963	3628	echinoderm microtubule-associated 1-like isoform x11	-	XP_007237254	0	70	725.702	655	460	Astyanax mexicanus
238_GATCAG_trimmed_(paired)_NIG_trap1_contig_31917	3625	band -like protein 2 isoform x4	-	XP_003361537	3.72916e-71	56	259.61	411	231	Sus scrofa
238_GATCAG_trimmed_(paired)_NIG_trap1_contig_4010	3625	long-chain-fatty-acid-- ligase 6 isoform x3	-	XP_008301738	3.26156e-158	59	501.13	618	369	Stegastes partitus
238_GATCAG_trimmed_(paired)_NIG_trap1_contig_31273	3625	alanine--trna cytoplasmic	-	NP_001121342	0	71	1124.77	997	716	Xenopus laevis
238_GATCAG_trimmed_(paired)_NIG_trap1_contig_24307	3623	1-phosphatidylinositol -bisphosphate phosphodiesterase gamma-1-like	-	XP_002742254	0	68	761.525	786	538	Saccoglossus kowalevskii
272_CAGATC_trimmed_(paired)_NIG_trap2_contig_13970	3623	multidrug resistance protein 1	-	XP_008167855	0	69	1202.96	1168	807	Chrysemys picta bellii
238_GATCAG_trimmed_(paired)_NIG_trap1_contig_50890	3622	e3 ubiquitin-protein ligase trip12 isoform x1	-	XP_006496480	2.98313e-05	52	58.5362	96	50	Mus musculus
238_GATCAG_trimmed_(paired)_NIG_trap1_contig_30961	3620	serine threonine protein	-	XP_002404970	6.33748e-10	42	73.559	324	138	Ixodes scapularis
238_GATCAG_trimmed_(paired)_NIG_trap1_contig_70534	3616	pc3-like endoprotease variant b-like	-	XP_005107019	1.09531e-89	53	318.161	571	304	Aplysia californica
238_GATCAG_trimmed_(paired)_NIG_trap1_contig_30425	3613	adenylate guanylate cyclase	-	WP_015148447	2.36626e-13	61	82.0333	99	61	Oscillatoria acuminata PCC 6304
238_GATCAG_trimmed_(paired)_NIG_trap1_contig_1807	3610	nitric oxide inducible	EC:1.14.13.39	XP_008198176	0	64	1038.48	1055	683	Tribolium castaneum
238_GATCAG_trimmed_(paired)_NIG_trap1_contig_40474	3608	protein clueless-like	-	XP_008800666	1.43375e-108	48	349.747	933	454	Phoenix dactylifera
238_GATCAG_trimmed_(paired)_NIG_trap1_contig_22965	3607	isoform d	-	XP_002433518	1.95748e-18	52	99.3673	150	78	Ixodes scapularis
238_GATCAG_trimmed_(paired)_NIG_trap1_contig_5204	3605	neutral alpha-glucosidase ab isoform x2	-	XP_002109035	0	61	851.277	1036	634	Trichoplax adhaerens
238_GATCAG_trimmed_(paired)_NIG_trap1_contig_16201	3605	wd g-beta repeat protein	-	WP_006973567	1.33054e-22	46	111.694	301	141	Plesiocystis pacifica
272_CAGATC_trimmed_(paired)_NIG_trap2_contig_25459	3598	transient receptor potential cation channel subfamily m member 2	-	XP_006749224	1.13452e-40	50	170.629	357	179	Leptonychotes weddellii
238_GATCAG_trimmed_(paired)_NIG_trap1_contig_4873	3598	diphosphate--fructose-6-phosphate 1-phosphotransferase	EC:2.7.1.90	XP_001461987	0	56	796.964	1138	643	Paramecium tetraurelia strain d4-2
238_GATCAG_trimmed_(paired)_NIG_trap1_contig_50104	3596	splicing suppressor of white-apricot homolog isoform x2	-	XP_005106294	5.68454e-32	65	145.206	170	112	Aplysia californica
238_GATCAG_trimmed_(paired)_NIG_trap1_contig_33250	3596	neural cell adhesion molecule l1-like protein	-	XP_005098028	2.5177e-08	56	67.781	93	53	Aplysia californica
238_GATCAG_trimmed_(paired)_NIG_trap1_contig_44870	3594	histone-lysine n-methyltransferase mll2-like	-	XP_005098030	9.11646e-43	70	177.178	164	116	Aplysia californica
238_GATCAG_trimmed_(paired)_NIG_trap1_contig_15233	3594	ceramide synthase 5	-	XP_007909227	4.32428e-58	54	216.468	399	219	Callorhinchus milii
238_GATCAG_trimmed_(paired)_NIG_trap1_contig_36317	3593	pas pac sensor hybrid histidine kinase	-	WP_012913430	9.47301e-29	47	133.265	522	250	Pirellula staleyi DSM 6068
238_GATCAG_trimmed_(paired)_NIG_trap1_contig_2472	3593	b-cell lymphoma leukemia 11b-like	-	XP_005090762	7.96263e-43	86	178.333	97	84	Aplysia californica
272_CAGATC_trimmed_(paired)_NIG_trap2_contig_9075	3592	fatty acid synthase	EC:3.1.2.14	XP_001923643	0	66	1135.17	1149	765	Danio rerio
238_GATCAG_trimmed_(paired)_NIG_trap1_contig_2911	3588	rho-associated protein kinase 1 isoform x1	-	XP_005107734	3.83424e-74	60	249.98	464	280	Aplysia californica
238_GATCAG_trimmed_(paired)_NIG_trap1_contig_41857	3586	histone deacetylase 6-like isoform x2	-	XP_005184098	0	63	738.028	850	538	Musca domestica
272_CAGATC_trimmed_(paired)_NIG_trap2_contig_37335	3585	component of scar regulatory complex	-	XP_004338332	0	59	765.763	1151	680	Acanthamoeba castellanii str. Neff
238_GATCAG_trimmed_(paired)_NIG_trap1_contig_36176	3585	e3 ubiquitin-protein ligase mib2-like	-	XP_002431228	0	65	1014.22	1072	705	Pediculus humanus corporis
238_GATCAG_trimmed_(paired)_NIG_trap1_contig_4056	3585	serine threonine-protein phosphatase 4 regulatory subunit 1-like isoform x1	-	XP_005112857	5.67956e-87	69	316.235	317	219	Aplysia californica
238_GATCAG_trimmed_(paired)_NIG_trap1_contig_33328	3584	neutral alpha-glucosidase ab isoform x3	-	XP_002590875	0	73	1048.5	918	679	Branchiostoma floridae
238_GATCAG_trimmed_(paired)_NIG_trap1_contig_5405	3584	sodium- and chloride-dependent glycine transporter 2	-	XP_005092405	4.11781e-142	62	458.759	589	368	Aplysia californica
238_GATCAG_trimmed_(paired)_NIG_trap1_contig_41371	3582	PREDICTED: uncharacterized protein LOC101847514 isoform X1	-	XP_005104597	0	60	795.808	898	543	Aplysia californica
238_GATCAG_trimmed_(paired)_NIG_trap1_contig_24719	3582	ceramide glucosyltransferase	EC:2.4.1.80	XP_005091157	1.76226e-128	71	410.994	369	265	Aplysia californica
238_GATCAG_trimmed_(paired)_NIG_trap1_contig_23720	3579	fibrillin-1- partial	-	XP_003382362	4.36098e-18	49	100.523	158	78	Amphimedon queenslandica
238_GATCAG_trimmed_(paired)_NIG_trap1_contig_19222	3578	f-box lrr-repeat protein 20	-	XP_008193983	3.60778e-164	74	506.523	414	309	Tribolium castaneum
238_GATCAG_trimmed_(paired)_NIG_trap1_contig_54629	3577	oxysterol-binding protein 2	-	XP_008171109	1.33593e-126	58	417.157	475	279	Chrysemys picta bellii
238_GATCAG_trimmed_(paired)_NIG_trap1_contig_7039	3575	sortilin-related receptor-like	-	XP_008543190	1.59948e-142	44	486.878	1188	532	Microplitis demolitor
238_GATCAG_trimmed_(paired)_NIG_trap1_contig_37578	3571	agrin isoform x4	-	XP_006819938	7.88224e-64	50	248.054	486	247	Saccoglossus kowalevskii
238_GATCAG_trimmed_(paired)_NIG_trap1_contig_66610	3571	penicillin-binding protein	-	WP_011927473	8.92596e-55	53	207.223	376	201	Bradyrhizobium sp. ORS 278
238_GATCAG_trimmed_(paired)_NIG_trap1_contig_16037	3569	armadillo repeat-containing protein 4	-	XP_002605224	0	69	1113.98	1105	772	Branchiostoma floridae
238_GATCAG_trimmed_(paired)_NIG_trap1_contig_25478	3565	swi snf-related matrix-associated actin-dependent regulator of chromatin subfamily a member 5	EC:3.6.1.3	XP_005102157	0	88	1451.8	991	881	Aplysia californica
238_GATCAG_trimmed_(paired)_NIG_trap1_contig_25570	3562	glycerol-3-phosphate acyltransferase 4	EC:2.3.1.15; EC:2.3.1.51	XP_002734925	3.88203e-158	68	491.5	450	309	Saccoglossus kowalevskii
238_GATCAG_trimmed_(paired)_NIG_trap1_contig_13848	3562	isoform a	-	XP_005106768	2.57471e-46	55	181.8	300	166	Aplysia californica
238_GATCAG_trimmed_(paired)_NIG_trap1_contig_9233	3562	ccr4-not transcription complex subunit 1-like	-	XP_005795845	0	66	978.008	1087	722	Xiphophorus maculatus
272_CAGATC_trimmed_(paired)_NIG_trap2_contig_8426	3561	mdr-like abc transporter	-	XP_001697240	0	73	609.372	581	426	Chlamydomonas reinhardtii
238_GATCAG_trimmed_(paired)_NIG_trap1_contig_65876	3558	collagen alpha-1 chain-like	-	XP_002606160	1.35042e-36	51	110.923	210	109	Branchiostoma floridae
238_GATCAG_trimmed_(paired)_NIG_trap1_contig_8881	3557	discoidin domain-containing receptor 2-like	-	XP_006616411	0	53	619.772	960	517	Apis dorsata
238_GATCAG_trimmed_(paired)_NIG_trap1_contig_539	3556	adenylate cyclase	-	WP_015149803	2.06175e-36	54	152.91	295	162	Oscillatoria acuminata PCC 6304
238_GATCAG_trimmed_(paired)_NIG_trap1_contig_74165	3555	syntaxin-binding protein 5- partial	-	XP_002400330	4.70358e-27	64	128.642	189	122	Ixodes scapularis
238_GATCAG_trimmed_(paired)_NIG_trap1_contig_10437	3555	map kinase kinase kinase protein	-	XP_001945051	2.72732e-16	53	90.8929	199	107	Acyrthosiphon pisum
238_GATCAG_trimmed_(paired)_NIG_trap1_contig_24938	3555	protein fam13a isoform x2	-	XP_003743394	1.90396e-64	55	244.588	429	240	Metaseiulus occidentalis
272_CAGATC_trimmed_(paired)_NIG_trap2_contig_17331	3554	protein	-	XP_002949547	1.21097e-41	51	177.948	330	171	Volvox carteri f. nagariensis
238_GATCAG_trimmed_(paired)_NIG_trap1_contig_10971	3552	ankyrin repeat and kh domain-containing protein 1-like isoform x4	-	XP_006632171	0	83	575.089	429	358	Lepisosteus oculatus
238_GATCAG_trimmed_(paired)_NIG_trap1_contig_3689	3552	alanine aminotransferase 2	EC:2.6.1.2	NP_001086104	0	69	565.074	528	367	Xenopus laevis
238_GATCAG_trimmed_(paired)_NIG_trap1_contig_29423	3547	coiled-coil domain-containing protein 81	-	XP_005103098	9.71843e-68	63	253.447	338	214	Aplysia californica
238_GATCAG_trimmed_(paired)_NIG_trap1_contig_2014	3546	paired amphipathic helix protein sin3a	-	XP_005994973	0	75	676.781	571	431	Latimeria chalumnae
238_GATCAG_trimmed_(paired)_NIG_trap1_contig_50769	3546	zinc finger rna-binding isoform x1	-	XP_007059446	4.44624e-113	46	387.882	824	387	Chelonia mydas
238_GATCAG_trimmed_(paired)_NIG_trap1_contig_12169	3544	prestin isoform x1	-	XP_006820999	1.25328e-105	53	366.696	761	408	Saccoglossus kowalevskii
238_GATCAG_trimmed_(paired)_NIG_trap1_contig_37468	3543	voltage-dependent l-type calcium channel subunit beta-2 isoform x3	-	XP_005099165	0	82	558.91	401	332	Aplysia californica
238_GATCAG_trimmed_(paired)_NIG_trap1_contig_8750	3542	polyadenylate-binding protein 1-like	-	XP_002142312	3.52501e-111	63	375.941	457	290	Cryptosporidium muris RN66
238_GATCAG_trimmed_(paired)_NIG_trap1_contig_14653	3542	low quality protein: twitchin-like	-	XP_005104878	0	63	1065.83	1188	755	Aplysia californica
238_GATCAG_trimmed_(paired)_NIG_trap1_contig_18749	3541	calcium-transporting atpase sarcoplasmic endoplasmic reticulum type isoform x1	-	XP_006640894	0	77	1309.66	1030	797	Lepisosteus oculatus
238_GATCAG_trimmed_(paired)_NIG_trap1_contig_34149	3540	v-type proton atpase 116 kda subunit a isoform 1 isoform x4	-	XP_008183002	0	78	1098.19	846	668	Acyrthosiphon pisum
238_GATCAG_trimmed_(paired)_NIG_trap1_contig_2696	3540	ubiquitin-like modifier-activating enzyme 1 isoform x1	-	NP_001171842	0	76	1332.39	1071	816	Saccoglossus kowalevskii
238_GATCAG_trimmed_(paired)_NIG_trap1_contig_21006	3539	dynein heavy chain axonemal	EC:3.6.1.3	XP_005091552	0	86	1852.41	1179	1024	Aplysia californica
238_GATCAG_trimmed_(paired)_NIG_trap1_contig_10099	3538	androglobin isoform x2	-	XP_002112373	3.02517e-39	68	169.474	154	106	Trichoplax adhaerens
238_GATCAG_trimmed_(paired)_NIG_trap1_contig_59630	3537	fasciclin-1 isoform x2	-	XP_001945542	1.29926e-08	42	68.9366	420	179	Acyrthosiphon pisum
238_GATCAG_trimmed_(paired)_NIG_trap1_contig_21535	3537	valine--trna ligase	-	XP_003078199	0	64	978.008	1017	658	Ostreococcus tauri
272_CAGATC_trimmed_(paired)_NIG_trap2_contig_5260	3536	abc transporter g family member 22	EC:3.6.1.3	XP_005647087	1.03042e-169	63	525.013	630	398	Coccomyxa subellipsoidea C-169
238_GATCAG_trimmed_(paired)_NIG_trap1_contig_3294	3535	transcription factor 25	-	XP_004067261	1.08375e-46	58	189.504	307	180	Oryzias latipes
272_CAGATC_trimmed_(paired)_NIG_trap2_contig_10187	3533	hypothetical protein VOLCADRAFT_91165	-	XP_002950706	1.41217e-57	75	224.942	188	142	Volvox carteri f. nagariensis
238_GATCAG_trimmed_(paired)_NIG_trap1_contig_2582	3533	mitochondria-eating protein	-	XP_008405708	1.51849e-38	49	160.999	424	209	Poecilia reticulata
238_GATCAG_trimmed_(paired)_NIG_trap1_contig_11030	3530	outer membrane adhesin-like protein	-	WP_012323221	0.000161598	40	56.225	310	125	Shewanella woodyi ATCC 51908
238_GATCAG_trimmed_(paired)_NIG_trap1_contig_30117	3530	low quality protein: an1-type zinc finger protein 4	-	XP_001630488	1.63389e-30	56	131.339	173	98	Nematostella vectensis
238_GATCAG_trimmed_(paired)_NIG_trap1_contig_16903	3528	hypoxia-inducible factor 1-alpha	-	NP_956527	1.27593e-68	63	250.366	318	202	Danio rerio
238_GATCAG_trimmed_(paired)_NIG_trap1_contig_84274	3525	histone-lysine n-methyltransferase nsd2 isoform x1	-	XP_004383580	0	65	698.738	690	454	Trichechus manatus latirostris
238_GATCAG_trimmed_(paired)_NIG_trap1_contig_45137	3525	myotubularin-related protein 13 isoform x1	-	XP_008191604	0	62	1000.73	1185	746	Tribolium castaneum
238_GATCAG_trimmed_(paired)_NIG_trap1_contig_43771	3524	solute carrier organic anion transporter family member 5a1	-	XP_007427098	9.60935e-40	48	169.474	417	202	Python bivittatus
238_GATCAG_trimmed_(paired)_NIG_trap1_contig_3812	3524	amphiphysin isoform x3	-	XP_002736694	1.87969e-46	62	184.496	230	144	Saccoglossus kowalevskii
238_GATCAG_trimmed_(paired)_NIG_trap1_contig_37128	3523	potassium channel subfamily t member 1-like	-	XP_003692378	3.48576e-169	79	488.419	352	281	Apis florea
238_GATCAG_trimmed_(paired)_NIG_trap1_contig_646	3522	proteasome activator complex subunit 4	-	XP_001517136	0	55	756.133	1136	630	Ornithorhynchus anatinus
238_GATCAG_trimmed_(paired)_NIG_trap1_contig_6596	3522	netrin-1	-	XP_003768764	2.38708e-107	50	361.688	677	341	Sarcophilus harrisii
238_GATCAG_trimmed_(paired)_NIG_trap1_contig_49788	3520	adenylate cyclase	-	WP_009629186	2.48389e-21	45	107.071	307	141	Pseudanabaena biceps
238_GATCAG_trimmed_(paired)_NIG_trap1_contig_8880	3519	sodium-dependent phosphate transporter 1	-	XP_003965639	8.01456e-157	66	490.73	539	361	Takifugu rubripes
238_GATCAG_trimmed_(paired)_NIG_trap1_contig_12247	3518	protein kinase c-binding protein nell1-like	-	XP_003703692	1.50478e-90	51	328.176	495	256	Megachile rotundata
238_GATCAG_trimmed_(paired)_NIG_trap1_contig_44857	3514	eukaryotic translation initiation factor 3 subunit c isoform x1	-	XP_007248757	2.23654e-113	56	387.497	688	388	Astyanax mexicanus
238_GATCAG_trimmed_(paired)_NIG_trap1_contig_32045	3512	protein transport protein sec24c-like	-	XP_006561263	0	71	835.869	756	537	Apis mellifera
238_GATCAG_trimmed_(paired)_NIG_trap1_contig_55288	3511	nad-glutamate dehydrogenase	-	WP_010805916	0	56	720.309	1054	595	Pandoraea sp. SD6-2
238_GATCAG_trimmed_(paired)_NIG_trap1_contig_39413	3510	allene oxide synthase-lipoxygenase	-	XP_789433	3.6708e-99	47	340.887	761	364	Strongylocentrotus purpuratus
238_GATCAG_trimmed_(paired)_NIG_trap1_contig_36825	3509	calpain-b-like isoform x5	-	XP_006614466	1.15867e-133	56	407.912	590	331	Apis dorsata
238_GATCAG_trimmed_(paired)_NIG_trap1_contig_24165	3508	homeobox protein hox-b8a-like isoform x2	-	XP_005111795	4.04042e-32	68	140.969	133	91	Aplysia californica
238_GATCAG_trimmed_(paired)_NIG_trap1_contig_76191	3507	zinc finger protein 236	-	XP_007898762	0	58	691.419	945	551	Callorhinchus milii
272_CAGATC_trimmed_(paired)_NIG_trap2_contig_2668	3506	alpha-actinin-2-like isoform x2	-	XP_003288439	4.35824e-160	63	510.375	643	409	Dictyostelium purpureum
238_GATCAG_trimmed_(paired)_NIG_trap1_contig_6725	3504	extracellular domains-containing protein cg31004-like	-	XP_006823396	4.50913e-102	45	362.459	1022	466	Saccoglossus kowalevskii
238_GATCAG_trimmed_(paired)_NIG_trap1_contig_79264	3503	serine threonine-protein kinase mrck alpha isoform x14	-	XP_005103275	5.97817e-32	50	145.591	446	223	Aplysia californica
238_GATCAG_trimmed_(paired)_NIG_trap1_contig_54475	3501	mucin 17-like protein	-	WP_031241910	6.99026e-11	41	74.3294	316	131	Mesorhizobium sp. LNHC220B00
238_GATCAG_trimmed_(paired)_NIG_trap1_contig_25233	3501	rna-binding protein 38	-	XP_008318423	1.42457e-46	70	178.718	152	107	Cynoglossus semilaevis
238_GATCAG_trimmed_(paired)_NIG_trap1_contig_30030	3500	alpha-mannosidase 2c1	-	XP_005994974	0	67	652.899	640	429	Latimeria chalumnae
238_GATCAG_trimmed_(paired)_NIG_trap1_contig_78308	3496	protein-l-isoaspartate o-methyltransferase domain-containing protein 1 isoform x1	EC:2.1.1.77	XP_005807638	8.31072e-111	80	362.073	265	214	Xiphophorus maculatus
238_GATCAG_trimmed_(paired)_NIG_trap1_contig_47188	3496	erythroid differentiation-related factor 1	-	XP_002426157	8.59351e-32	58	144.436	210	123	Pediculus humanus corporis
238_GATCAG_trimmed_(paired)_NIG_trap1_contig_63371	3496	receptor-type tyrosine-protein phosphatase alpha-like	-	XP_006126749	5.32229e-128	61	429.483	598	365	Pelodiscus sinensis
238_GATCAG_trimmed_(paired)_NIG_trap1_contig_36412	3495	phosphate abc transporter substrate-binding protein	-	XP_005822138	4.90215e-52	51	200.675	365	189	Guillardia theta CCMP2712
238_GATCAG_trimmed_(paired)_NIG_trap1_contig_28512	3494	glycoside hydrolase	-	WP_015327211	0	69	838.565	775	535	Halobacteroides halobius DSM 5150
238_GATCAG_trimmed_(paired)_NIG_trap1_contig_2506	3493	cytokine receptor	-	XP_008202634	2.51986e-85	45	220.705	577	265	Nasonia vitripennis
238_GATCAG_trimmed_(paired)_NIG_trap1_contig_9212	3492	adenylate kinase 9	-	XP_795478	0	74	746.503	652	487	Strongylocentrotus purpuratus
238_GATCAG_trimmed_(paired)_NIG_trap1_contig_65893	3488	glutamyl-trna synthetase	EC:6.1.1	XP_845576	0	71	602.438	518	369	Trypanosoma brucei brucei strain 927/4 GUTat10.1
238_GATCAG_trimmed_(paired)_NIG_trap1_contig_15999	3488	importin subunit beta-1	-	NP_001191603	0	75	966.837	879	660	Aplysia californica
238_GATCAG_trimmed_(paired)_NIG_trap1_contig_11529	3487	cyclin t	-	XP_002402796	1.66962e-48	78	195.282	128	100	Ixodes scapularis
272_CAGATC_trimmed_(paired)_NIG_trap2_contig_17628	3483	protein fem-1 homolog a-like	-	XP_005300189	3.63464e-59	50	225.328	507	254	Chrysemys picta bellii
238_GATCAG_trimmed_(paired)_NIG_trap1_contig_60934	3483	sterol regulatory element-binding protein cleavage-activating protein	-	XP_008211413	3.42173e-151	59	499.204	715	428	Nasonia vitripennis
238_GATCAG_trimmed_(paired)_NIG_trap1_contig_1592	3481	interference hedgehog-like	-	XP_008474880	1.67719e-35	56	156.762	229	130	Diaphorina citri
272_CAGATC_trimmed_(paired)_NIG_trap2_contig_4483	3480	abc transporter family protein	EC:3.6.1.3	XP_001015084	0	85	1586.62	1122	957	Tetrahymena thermophila
238_GATCAG_trimmed_(paired)_NIG_trap1_contig_83396	3477	maltase- intestinal-like	-	XP_004652147	0	63	830.476	890	561	Jaculus jaculus
238_GATCAG_trimmed_(paired)_NIG_trap1_contig_6670	3476	low quality protein: sco-spondin	-	XP_008436723	9.24389e-22	38	112.849	499	194	Poecilia reticulata
238_GATCAG_trimmed_(paired)_NIG_trap1_contig_64292	3475	iq and ubiquitin-like domain-containing protein	-	XP_002606533	0	68	569.696	580	400	Branchiostoma floridae
238_GATCAG_trimmed_(paired)_NIG_trap1_contig_35880	3474	hemicentin-1	-	XP_005997340	0	57	957.592	1164	667	Latimeria chalumnae
238_GATCAG_trimmed_(paired)_NIG_trap1_contig_8897	3474	eukaryotic translation initiation factor 4b isoform x2	-	XP_002602152	2.39357e-34	66	140.969	160	107	Branchiostoma floridae
272_CAGATC_trimmed_(paired)_NIG_trap2_contig_5888	3474	probable protein phosphatase 2c 60	-	XP_001696785	2.53326e-153	79	474.552	362	286	Chlamydomonas reinhardtii
238_GATCAG_trimmed_(paired)_NIG_trap1_contig_67560	3472	hypothetical protein IscW_ISCW001035	-	XP_002407989	2.62543e-21	56	110.923	199	112	Ixodes scapularis
238_GATCAG_trimmed_(paired)_NIG_trap1_contig_91896	3472	microtubule-actin cross-linking factor 1-like	-	XP_005100363	5.81191e-66	50	254.218	656	331	Aplysia californica
238_GATCAG_trimmed_(paired)_NIG_trap1_contig_4692	3472	von willebrand factor type egf and pentraxin domain-containing protein 1-like	-	XP_002589871	3.80003e-29	50	132.494	433	219	Branchiostoma floridae
238_GATCAG_trimmed_(paired)_NIG_trap1_contig_64161	3472	aminopeptidase n	-	XP_005300719	4.58162e-158	52	508.449	930	492	Chrysemys picta bellii
238_GATCAG_trimmed_(paired)_NIG_trap1_contig_97917	3469	ephrin type-a receptor 4-a-like isoform x1	-	XP_007885431	3.68537e-15	54	90.5077	140	76	Callorhinchus milii
238_GATCAG_trimmed_(paired)_NIG_trap1_contig_23457	3468	2-oxoglutarate mitochondrial isoform x2	EC:1.2.1; EC:1.2.4.2	XP_005532951	0	80	1384.39	987	794	Pseudopodoces humilis
238_GATCAG_trimmed_(paired)_NIG_trap1_contig_35826	3468	protein crumbs homolog 1	-	XP_002588163	3.78807e-34	45	153.295	343	157	Branchiostoma floridae
238_GATCAG_trimmed_(paired)_NIG_trap1_contig_5267	3466	protein muscleblind- partial	-	XP_003705795	2.28792e-10	79	70.0922	54	43	Megachile rotundata
238_GATCAG_trimmed_(paired)_NIG_trap1_contig_35316	3465	trichohyalin-like isoform x2	-	XP_006819365	3.34455e-23	57	113.235	262	151	Saccoglossus kowalevskii
238_GATCAG_trimmed_(paired)_NIG_trap1_contig_42011	3465	interleukin-6 receptor subunit beta	-	XP_008202634	1.89749e-11	39	78.5666	500	196	Nasonia vitripennis
238_GATCAG_trimmed_(paired)_NIG_trap1_contig_77536	3461	alpha-mannosidase 2	EC:3.2.1	XP_002411585	0	66	833.558	866	578	Ixodes scapularis
238_GATCAG_trimmed_(paired)_NIG_trap1_contig_132432	3461	b-box type zinc finger protein ncl-1-like isoform x1	-	XP_008548372	8.73486e-143	80	467.233	321	257	Microplitis demolitor
238_GATCAG_trimmed_(paired)_NIG_trap1_contig_65073	3458	adhesin	-	WP_010364793	1.25963e-05	42	59.3066	213	90	Pseudoalteromonas citrea
272_CAGATC_trimmed_(paired)_NIG_trap2_contig_7075	3458	ornithine decarboxylase	EC:4.1.1.17	XP_004582655	8.80813e-128	63	410.994	407	259	Ochotona princeps
238_GATCAG_trimmed_(paired)_NIG_trap1_contig_29904	3455	calsyntenin-1-like	-	XP_003141745	0	61	652.514	840	519	Loa loa
238_GATCAG_trimmed_(paired)_NIG_trap1_contig_52690	3455	mms19 nucleotide excision repair protein homolog	-	XP_001920456	9.12609e-32	48	144.436	303	148	Danio rerio
238_GATCAG_trimmed_(paired)_NIG_trap1_contig_86342	3452	interaptin-like isoform x1	-	XP_002604281	5.64778e-20	58	106.301	226	132	Branchiostoma floridae
238_GATCAG_trimmed_(paired)_NIG_trap1_contig_1117	3450	PREDICTED: uncharacterized protein LOC101847514 isoform X1	-	XP_005104597	3.82869e-84	57	303.908	421	244	Aplysia californica
238_GATCAG_trimmed_(paired)_NIG_trap1_contig_26369	3450	ribosomal protein s6 kinase beta-2	-	XP_002425139	1.38802e-110	71	364.385	333	237	Pediculus humanus corporis
238_GATCAG_trimmed_(paired)_NIG_trap1_contig_31307	3449	alpha beta hydrolase fold family protein	-	XP_002950136	7.4539e-62	51	238.039	450	231	Volvox carteri f. nagariensis
238_GATCAG_trimmed_(paired)_NIG_trap1_contig_59988	3448	zinc finger protein 699-like	-	XP_007955521	7.52261e-23	51	114.775	172	88	Orycteropus afer afer
272_CAGATC_trimmed_(paired)_NIG_trap2_contig_18768	3447	fasciclin-1 isoform x1	-	XP_001945542	2.34633e-08	43	68.1662	414	181	Acyrthosiphon pisum
272_CAGATC_trimmed_(paired)_NIG_trap2_contig_12258	3446	sterol regulatory element-binding protein 1-like	-	XP_002424615	7.85217e-59	44	229.95	815	363	Pediculus humanus corporis
272_CAGATC_trimmed_(paired)_NIG_trap2_contig_21144	3446	hypothetical protein VOLCADRAFT_91165	-	XP_002950706	4.61757e-59	82	229.18	167	138	Volvox carteri f. nagariensis
238_GATCAG_trimmed_(paired)_NIG_trap1_contig_28341	3445	myosin heavy muscle isoform x1	-	XP_005104354	6.3764e-100	60	360.918	781	474	Aplysia californica
272_CAGATC_trimmed_(paired)_NIG_trap2_contig_25475	3445	dysferlin isoform x1	-	XP_002938449	4.29861e-171	55	543.502	805	448	Xenopus (Silurana) tropicalis
238_GATCAG_trimmed_(paired)_NIG_trap1_contig_109984	3444	pumilio homolog 2 isoform x6	-	XP_004627531	2.69989e-171	66	541.576	564	374	Octodon degus
238_GATCAG_trimmed_(paired)_NIG_trap1_contig_52905	3444	hydrocephalus-inducing protein homolog	-	XP_006823299	1.25864e-118	60	419.083	558	338	Saccoglossus kowalevskii
238_GATCAG_trimmed_(paired)_NIG_trap1_contig_35116	3443	probable ubiquitin carboxyl-terminal hydrolase faf-x isoform x1	-	XP_002592988	0	71	1245.34	1160	826	Branchiostoma floridae
238_GATCAG_trimmed_(paired)_NIG_trap1_contig_69328	3441	cytokine-dependent hematopoietic cell linker	-	XP_003730298	5.63031e-16	60	92.8189	105	63	Strongylocentrotus purpuratus
238_GATCAG_trimmed_(paired)_NIG_trap1_contig_137321	3441	matrilin-4 isoform x1	-	XP_006818202	1.33626e-09	37	72.7886	475	179	Saccoglossus kowalevskii
238_GATCAG_trimmed_(paired)_NIG_trap1_contig_13418	3439	cysteine peptidase precursor	-	XP_001022398	6.25284e-44	52	173.326	306	160	Tetrahymena thermophila
238_GATCAG_trimmed_(paired)_NIG_trap1_contig_15694	3437	gram domain-containing protein 1b-like	-	XP_003689636	1.01237e-64	52	243.432	411	217	Apis florea
238_GATCAG_trimmed_(paired)_NIG_trap1_contig_114066	3437	cytochrome p450 2j3 isoform x1	-	XP_007644192	3.3461e-41	59	167.933	217	129	Cricetulus griseus
238_GATCAG_trimmed_(paired)_NIG_trap1_contig_89655	3437	leucine--trna cytoplasmic	-	XP_001759682	0	62	949.118	1100	683	Physcomitrella patens
238_GATCAG_trimmed_(paired)_NIG_trap1_contig_27004	3436	myelin regulatory factor	-	XP_006815766	8.54156e-161	65	515.768	569	373	Saccoglossus kowalevskii
238_GATCAG_trimmed_(paired)_NIG_trap1_contig_18132	3435	vigilin	-	XP_008197896	0	76	1171.38	1085	834	Tribolium castaneum
238_GATCAG_trimmed_(paired)_NIG_trap1_contig_81566	3435	f-box wd repeat-containing protein 1a isoform x4	-	XP_005063592	1.10725e-12	51	81.6481	156	80	Mesocricetus auratus
272_CAGATC_trimmed_(paired)_NIG_trap2_contig_13846	3435	golgi apparatus protein 1 isoform x1	-	XP_002948175	0	80	1068.53	864	692	Volvox carteri f. nagariensis
238_GATCAG_trimmed_(paired)_NIG_trap1_contig_12760	3433	catenin delta-2-like	-	XP_008199844	6.00671e-167	67	528.48	549	373	Tribolium castaneum
238_GATCAG_trimmed_(paired)_NIG_trap1_contig_70033	3433	gram domain-containing protein 1a-like	-	XP_003400431	2.87416e-40	61	169.474	193	119	Bombus terrestris
238_GATCAG_trimmed_(paired)_NIG_trap1_contig_20306	3433	zinc finger protein 804b-like	-	XP_006636208	0.000901717	51	53.1434	104	54	Lepisosteus oculatus
238_GATCAG_trimmed_(paired)_NIG_trap1_contig_8582	3432	piezo-type mechanosensitive ion channel component 1	-	XP_006818270	0	61	622.854	870	538	Saccoglossus kowalevskii
238_GATCAG_trimmed_(paired)_NIG_trap1_contig_37117	3432	kinesin-like protein kif16b-like	-	XP_002027127	2.15131e-88	59	305.064	429	256	Drosophila persimilis
238_GATCAG_trimmed_(paired)_NIG_trap1_contig_55565	3432	protein	-	XP_007515650	5.08087e-24	43	119.398	418	181	Bathycoccus prasinos
238_GATCAG_trimmed_(paired)_NIG_trap1_contig_39800	3432	cyclic amp-responsive element-binding protein 3-like protein 2	-	NP_001161521	1.45828e-23	64	115.931	147	95	Saccoglossus kowalevskii
238_GATCAG_trimmed_(paired)_NIG_trap1_contig_25850	3430	probable cation-transporting atpase 13a3-like	-	XP_006819618	0	64	903.279	1044	675	Saccoglossus kowalevskii
238_GATCAG_trimmed_(paired)_NIG_trap1_contig_34913	3430	receptor-type tyrosine-protein phosphatase n2-like	-	XP_002431379	2.6059e-172	63	545.814	601	384	Pediculus humanus corporis
272_CAGATC_trimmed_(paired)_NIG_trap2_contig_9624	3428	protein	-	XP_001694418	2.25414e-105	81	356.295	297	241	Chlamydomonas reinhardtii
238_GATCAG_trimmed_(paired)_NIG_trap1_contig_63521	3428	katanin p80 wd40 repeat-containing subunit b1	EC:3.6.4.3	XP_006721186	1.89146e-145	60	464.537	641	389	Homo sapiens
238_GATCAG_trimmed_(paired)_NIG_trap1_contig_24423	3428	calpain-3 isoform x2	-	XP_006614465	2.55262e-171	58	536.954	746	437	Apis dorsata
238_GATCAG_trimmed_(paired)_NIG_trap1_contig_21479	3426	pa14 domain-containing protein	-	XP_004357738	7.87894e-35	38	153.68	820	318	Dictyostelium fasciculatum
272_CAGATC_trimmed_(paired)_NIG_trap2_contig_12613	3422	proliferation-associated protein 2g4-like	EC:3.4.11	XP_005650680	3.84169e-135	81	427.943	361	293	Coccomyxa subellipsoidea C-169
238_GATCAG_trimmed_(paired)_NIG_trap1_contig_38104	3422	programmed cell death 6-interacting protein	-	XP_002609564	3.70689e-127	53	422.55	768	414	Branchiostoma floridae
238_GATCAG_trimmed_(paired)_NIG_trap1_contig_30886	3421	isoleucine--trna cytoplasmic	EC:6.1.1	XP_005987130	0	72	1222.22	1053	764	Latimeria chalumnae
238_GATCAG_trimmed_(paired)_NIG_trap1_contig_18506	3420	serine threonine-protein phosphatase 6 regulatory subunit 3-like isoform x1	-	XP_005094787	0	69	706.057	795	553	Aplysia californica
238_GATCAG_trimmed_(paired)_NIG_trap1_contig_23051	3420	homeobox protein hox-d4b-like	-	XP_001660498	6.48327e-33	72	142.895	113	82	Aedes aegypti
272_CAGATC_trimmed_(paired)_NIG_trap2_contig_8005	3419	tenascin-x isoform x2	-	XP_002850563	4.82247e-56	50	213.386	472	236	Arthroderma otae CBS 113480
238_GATCAG_trimmed_(paired)_NIG_trap1_contig_58366	3418	baculoviral iap repeat-containing protein 3	-	XP_003472801	1.62163e-09	59	71.633	81	48	Cavia porcellus
238_GATCAG_trimmed_(paired)_NIG_trap1_contig_39614	3418	insulin-degrading enzyme	-	XP_003994291	0	63	857.055	948	599	Felis catus
238_GATCAG_trimmed_(paired)_NIG_trap1_contig_22778	3416	sodium potassium calcium exchanger 5	-	XP_006821873	2.53848e-83	62	293.508	423	263	Saccoglossus kowalevskii
272_CAGATC_trimmed_(paired)_NIG_trap2_contig_19599	3416	nib protein	-	YP_006905859	1.59523e-09	40	71.633	303	123	Astrovirus VA3
238_GATCAG_trimmed_(paired)_NIG_trap1_contig_41700	3414	glutamine--fructose-6-phosphate aminotransferase	EC:2.6.1.16	XP_001606155	0	81	943.34	691	565	Nasonia vitripennis
238_GATCAG_trimmed_(paired)_NIG_trap1_contig_27930	3413	hypothetical protein IscW_ISCW008710	-	XP_002404470	4.68733e-38	44	160.229	468	208	Ixodes scapularis
238_GATCAG_trimmed_(paired)_NIG_trap1_contig_62912	3413	k antiporter p-type alpha subunit family protein	-	XP_976802	0	86	1627.07	1098	953	Tetrahymena thermophila
238_GATCAG_trimmed_(paired)_NIG_trap1_contig_45893	3413	ectonucleoside triphosphate diphosphohydrolase 8-like	-	XP_005097515	1.47496e-108	53	364.77	626	338	Aplysia californica
238_GATCAG_trimmed_(paired)_NIG_trap1_contig_42048	3412	na k atpase alpha 1 subunit	-	XP_003048412	0	57	687.567	1071	616	Nectria haematococca mpVI 77-13-4
238_GATCAG_trimmed_(paired)_NIG_trap1_contig_63471	3412	huntingtin-interacting protein 1 isoform x1	-	XP_005933208	0	59	733.791	1094	653	Haplochromis burtoni
238_GATCAG_trimmed_(paired)_NIG_trap1_contig_18192	3411	protein transport protein sec24c isoform x3	-	XP_005101853	0	82	1103.97	769	636	Aplysia californica
238_GATCAG_trimmed_(paired)_NIG_trap1_contig_2485	3410	armadillo repeat-containing protein 4	-	NP_001072494	0	70	1104.74	1080	764	Xenopus (Silurana) tropicalis
272_CAGATC_trimmed_(paired)_NIG_trap2_contig_21650	3408	myosin 1a isoform x1	-	NP_001166048	0	75	1235.32	1025	769	Nasonia vitripennis
238_GATCAG_trimmed_(paired)_NIG_trap1_contig_33411	3406	protocadherin-11 x-linked isoform x4	-	XP_005165747	1.13485e-38	55	166.777	322	180	Danio rerio
272_CAGATC_trimmed_(paired)_NIG_trap2_contig_6798	3405	abc transporter g family protein	-	XP_003291220	0	56	482.641	847	476	Dictyostelium purpureum
238_GATCAG_trimmed_(paired)_NIG_trap1_contig_19404	3403	lysosomal alpha-glucosidase	-	XP_002932561	0	58	667.152	928	540	Xenopus (Silurana) tropicalis
238_GATCAG_trimmed_(paired)_NIG_trap1_contig_42180	3402	sodium potassium-transporting atpase subunit alpha-like	EC:3.6.3.9	XP_005093050	0	69	1007.28	1038	721	Aplysia californica
238_GATCAG_trimmed_(paired)_NIG_trap1_contig_22603	3400	muscle m-line assembly protein unc-89-like isoform x4	-	XP_002416006	0	64	1072.38	1137	728	Ixodes scapularis
238_GATCAG_trimmed_(paired)_NIG_trap1_contig_45715	3398	rho gtpase-activating protein 190-like	-	XP_002406039	0	61	661.759	834	517	Ixodes scapularis
238_GATCAG_trimmed_(paired)_NIG_trap1_contig_61572	3397	transportin-1 isoform x1	-	XP_005107700	0	74	1140.95	980	729	Aplysia californica
238_GATCAG_trimmed_(paired)_NIG_trap1_contig_61017	3396	serine threonine-protein phosphatase 4 regulatory subunit 3a isoform x1	-	XP_008187730	3.55677e-08	42	67.3958	484	207	Acyrthosiphon pisum
238_GATCAG_trimmed_(paired)_NIG_trap1_contig_2578	3396	serine threonine-protein kinase ulk2-like	-	XP_008197237	1.25094e-28	48	133.265	375	181	Tribolium castaneum
238_GATCAG_trimmed_(paired)_NIG_trap1_contig_36970	3395	mitogen-activated protein kinase kinase kinase 12 isoform x1	EC:2.7.11	XP_001944586	0	86	561.992	366	317	Acyrthosiphon pisum
238_GATCAG_trimmed_(paired)_NIG_trap1_contig_44979	3394	growth factor receptor-bound protein 14	-	XP_003726190	4.86261e-87	54	308.145	504	274	Strongylocentrotus purpuratus
238_GATCAG_trimmed_(paired)_NIG_trap1_contig_2960	3390	serine threonine-protein phosphatase 2a 56 kda regulatory subunit delta isoform isoform x1	-	XP_005094832	0	80	760.37	551	445	Aplysia californica
238_GATCAG_trimmed_(paired)_NIG_trap1_contig_21108	3390	sphingosine kinase 2-like	-	XP_004071790	1.97083e-63	53	236.113	429	230	Oryzias latipes
272_CAGATC_trimmed_(paired)_NIG_trap2_contig_4561	3388	starch phosphorylase	-	XP_001700091	0	85	1341.25	870	742	Chlamydomonas reinhardtii
238_GATCAG_trimmed_(paired)_NIG_trap1_contig_55631	3387	slit homolog 3	-	XP_006823993	2.21863e-05	42	58.5362	400	168	Saccoglossus kowalevskii
238_GATCAG_trimmed_(paired)_NIG_trap1_contig_20614	3386	serine threonine-protein phosphatase 4 regulatory subunit 1	-	XP_004547668	4.57625e-93	61	330.102	411	252	Maylandia zebra
238_GATCAG_trimmed_(paired)_NIG_trap1_contig_105286	3383	neuroligin- y-linked-like	-	XP_005099649	5.60285e-79	52	233.802	427	226	Aplysia californica
238_GATCAG_trimmed_(paired)_NIG_trap1_contig_77867	3383	forkhead box protein n4-like	-	XP_003741935	1.15082e-53	84	204.142	126	107	Metaseiulus occidentalis
238_GATCAG_trimmed_(paired)_NIG_trap1_contig_3983	3382	rna exonuclease nef-sp-like	-	XP_002904939	1.05316e-08	48	68.1662	220	107	Phytophthora infestans T30-4
238_GATCAG_trimmed_(paired)_NIG_trap1_contig_66913	3382	nephrocystin-4	-	XP_005100301	8.73114e-180	58	579.326	774	449	Aplysia californica
238_GATCAG_trimmed_(paired)_NIG_trap1_contig_68114	3382	integrin alpha-ps1 isoform x1	-	XP_006815839	4.28032e-169	52	540.036	1042	543	Saccoglossus kowalevskii
238_GATCAG_trimmed_(paired)_NIG_trap1_contig_96145	3381	metal transporter cnnm2-like	-	XP_002737208	1.22883e-165	72	515.768	543	396	Saccoglossus kowalevskii
238_GATCAG_trimmed_(paired)_NIG_trap1_contig_14607	3381	exportin-2 isoform x1	-	XP_002130634	0	58	617.076	946	557	Ciona intestinalis
238_GATCAG_trimmed_(paired)_NIG_trap1_contig_155419	3380	protein scaf8	-	XP_005097171	1.66507e-65	85	252.292	154	132	Aplysia californica
238_GATCAG_trimmed_(paired)_NIG_trap1_contig_31779	3379	frizzled-10	-	XP_004709677	1.83242e-51	49	201.06	428	210	Echinops telfairi
238_GATCAG_trimmed_(paired)_NIG_trap1_contig_30139	3378	oxysterols receptor lxr-alpha isoform x1	-	XP_005106455	2.99217e-137	77	434.491	371	289	Aplysia californica
238_GATCAG_trimmed_(paired)_NIG_trap1_contig_27841	3377	contactin-like	-	XP_004931162	0	51	612.068	1104	567	Bombyx mori
238_GATCAG_trimmed_(paired)_NIG_trap1_contig_31080	3377	echinoderm microtubule-associated 2 isoform x2	-	XP_005094714	0	74	613.994	519	388	Aplysia californica
272_CAGATC_trimmed_(paired)_NIG_trap2_contig_13421	3376	nad+ dependent glutamate dehydrogenase	EC:1.4.1.2	XP_003285755	0	56	656.366	996	564	Dictyostelium purpureum
238_GATCAG_trimmed_(paired)_NIG_trap1_contig_55436	3375	serine threonine-protein kinase sik2	-	XP_006811451	4.11867e-153	74	490.73	410	304	Saccoglossus kowalevskii
238_GATCAG_trimmed_(paired)_NIG_trap1_contig_17213	3374	eukaryotic translation initiation factor 4e-1-like	-	XP_002983741	1.11701e-20	47	102.449	196	94	Selaginella moellendorffii
238_GATCAG_trimmed_(paired)_NIG_trap1_contig_25627	3374	monocarboxylate transporter 3	-	XP_002415430	1.84641e-44	56	181.8	246	140	Ixodes scapularis
238_GATCAG_trimmed_(paired)_NIG_trap1_contig_29347	3374	tyrosine-protein phosphatase non-receptor type 9-like isoform x2	-	XP_001851005	2.53753e-113	74	374.015	296	220	Culex quinquefasciatus
238_GATCAG_trimmed_(paired)_NIG_trap1_contig_26353	3372	serine threonine-protein kinase d1 isoform x1	EC:2.7.11	XP_004864106	0	74	718.383	614	456	Heterocephalus glaber
272_CAGATC_trimmed_(paired)_NIG_trap2_contig_11028	3371	ceramide kinase-like	-	XP_002402617	9.48905e-126	68	402.905	401	276	Ixodes scapularis
238_GATCAG_trimmed_(paired)_NIG_trap1_contig_24215	3370	polycomb protein asx isoform x1	-	XP_001654479	5.54838e-12	55	57.7658	145	80	Aedes aegypti
238_GATCAG_trimmed_(paired)_NIG_trap1_contig_35667	3370	h(+) cl(-) exchange transporter 7-like	-	XP_005645268	3.01316e-148	54	478.789	914	499	Coccomyxa subellipsoidea C-169
272_CAGATC_trimmed_(paired)_NIG_trap2_contig_428	3369	hypothetical protein	-	WP_020723057	0.000361141	53	54.299	152	81	Variovorax paradoxus
238_GATCAG_trimmed_(paired)_NIG_trap1_contig_91990	3369	neutral alpha-glucosidase ab isoform x3	-	XP_002590875	0	72	1087.4	938	678	Branchiostoma floridae
238_GATCAG_trimmed_(paired)_NIG_trap1_contig_50131	3369	lipoxygenase homology domain-containing protein 1-like	-	XP_005090406	5.12435e-79	62	296.59	335	209	Aplysia californica
238_GATCAG_trimmed_(paired)_NIG_trap1_contig_21564	3368	kh domain- rna- signal transduction-associated protein 1 isoform x1	-	XP_005353233	2.10174e-27	59	126.716	155	92	Peromyscus maniculatus bairdii
238_GATCAG_trimmed_(paired)_NIG_trap1_contig_38289	3368	serine threonine-protein kinase mark1	-	XP_001897381	2.4753e-19	65	98.9821	90	59	Brugia malayi
238_GATCAG_trimmed_(paired)_NIG_trap1_contig_48540	3366	calpain-7 isoform x2	-	XP_005103688	0	76	803.897	620	475	Aplysia californica
238_GATCAG_trimmed_(paired)_NIG_trap1_contig_22392	3366	vacuolar-type ca2+-atpase	-	XP_004349705	0	63	702.975	888	563	Capsaspora owczarzaki ATCC 30864
238_GATCAG_trimmed_(paired)_NIG_trap1_contig_155	3365	epithelial chloride channel	-	XP_002731080	4.36865e-82	46	277.715	852	399	Saccoglossus kowalevskii
238_GATCAG_trimmed_(paired)_NIG_trap1_contig_44237	3363	tyrosine-protein kinase fps85d isoform x1	EC:2.7.10	XP_008551387	1.75238e-142	74	460.685	366	274	Microplitis demolitor
238_GATCAG_trimmed_(paired)_NIG_trap1_contig_40777	3362	inhibitor of apoptosis	-	NP_001280519	1.10931e-08	38	68.5514	385	150	Tribolium castaneum
272_CAGATC_trimmed_(paired)_NIG_trap2_contig_4377	3361	secreted protein	-	WP_006969640	1.49053e-13	40	85.5001	412	168	Plesiocystis pacifica
238_GATCAG_trimmed_(paired)_NIG_trap1_contig_88830	3361	collagen alpha-1 chain	-	XP_698253	8.60053e-05	55	56.6102	118	65	Danio rerio
238_GATCAG_trimmed_(paired)_NIG_trap1_contig_46358	3360	ral gtpase-activating protein subunit beta isoform x1	-	XP_005110884	0	58	762.681	1101	647	Aplysia californica
238_GATCAG_trimmed_(paired)_NIG_trap1_contig_20260	3359	myosin 1a isoform x1	-	NP_001166048	0	75	1235.32	1025	769	Nasonia vitripennis
238_GATCAG_trimmed_(paired)_NIG_trap1_contig_85912	3359	collagen alpha-6 chain-like isoform x1	-	XP_005108905	4.83857e-93	47	340.117	870	416	Aplysia californica
238_GATCAG_trimmed_(paired)_NIG_trap1_contig_97553	3357	rho gtpase-activating protein 4 isoform x2	-	XP_004827417	2.72053e-35	53	155.221	249	134	Mustela putorius furo
238_GATCAG_trimmed_(paired)_NIG_trap1_contig_65514	3356	wd repeat-containing protein 63	-	XP_005112915	0	68	855.899	852	586	Aplysia californica
272_CAGATC_trimmed_(paired)_NIG_trap2_contig_12288	3356	cysteine protease	-	XP_006470294	2.43099e-50	50	192.586	319	162	Citrus sinensis
272_CAGATC_trimmed_(paired)_NIG_trap2_contig_16549	3354	PREDICTED: uncharacterized protein LOC410793	-	XP_006568803	0.000310764	40	55.0694	430	176	Apis mellifera
238_GATCAG_trimmed_(paired)_NIG_trap1_contig_1605	3354	cat eye syndrome critical region protein 5 homolog	-	XP_005104991	2.73945e-101	63	337.806	406	256	Aplysia californica
238_GATCAG_trimmed_(paired)_NIG_trap1_contig_31501	3353	cullin-1 isoform x2	-	XP_003492583	0	79	721.85	554	438	Bombus impatiens
238_GATCAG_trimmed_(paired)_NIG_trap1_contig_15476	3352	nuclear receptor coactivator 7 isoform x2	-	NP_001139127	5.12063e-38	55	164.466	245	136	Bombyx mori
238_GATCAG_trimmed_(paired)_NIG_trap1_contig_31048	3352	von willebrand factor a	-	WP_018136101	5.93296e-23	57	109.768	176	102	Campylobacter curvus
238_GATCAG_trimmed_(paired)_NIG_trap1_contig_14184	3352	adenylate guanylate cyclase	-	WP_015148447	1.04041e-15	61	89.3521	122	75	Oscillatoria acuminata PCC 6304
238_GATCAG_trimmed_(paired)_NIG_trap1_contig_91351	3351	fk506-binding protein 15	-	XP_005088963	5.46311e-25	48	122.479	325	159	Aplysia californica
238_GATCAG_trimmed_(paired)_NIG_trap1_contig_33815	3350	fasciclin-like protein precursor	-	NP_001191507	1.05606e-76	49	279.641	716	355	Aplysia californica
238_GATCAG_trimmed_(paired)_NIG_trap1_contig_5666	3350	btb poz domain-containing protein at3g08570-like	-	XP_002732222	1.15407e-39	59	166.007	219	130	Saccoglossus kowalevskii
238_GATCAG_trimmed_(paired)_NIG_trap1_contig_104192	3350	y+l amino acid transporter 2	-	XP_001945498	3.66655e-138	70	438.343	464	327	Acyrthosiphon pisum
238_GATCAG_trimmed_(paired)_NIG_trap1_contig_26749	3347	dynein heavy chain axonemal	EC:3.6.1.15	XP_005112235	0	77	1119.38	963	743	Aplysia californica
238_GATCAG_trimmed_(paired)_NIG_trap1_contig_76584	3346	mucin 17-like protein	-	WP_030490029	2.67068e-23	56	113.235	260	148	Micromonospora chokoriensis
272_CAGATC_trimmed_(paired)_NIG_trap2_contig_4409	3345	epithelial chloride channel	-	XP_002731080	2.59425e-96	47	339.732	978	461	Saccoglossus kowalevskii
238_GATCAG_trimmed_(paired)_NIG_trap1_contig_32514	3344	endothelin-converting enzyme 1 isoform x2	-	XP_008209656	0	68	738.799	693	478	Nasonia vitripennis
238_GATCAG_trimmed_(paired)_NIG_trap1_contig_12466	3344	von willebrand factor a	-	WP_020207726	7.04644e-06	48	58.9214	127	61	Gilvimarinus chinensis
238_GATCAG_trimmed_(paired)_NIG_trap1_contig_9963	3343	motile sperm domain-containing protein 2 isoform x1	-	NP_001088926	1.68488e-30	56	137.117	227	129	Xenopus laevis
272_CAGATC_trimmed_(paired)_NIG_trap2_contig_638	3342	importin-5-like	-	XP_004353034	0	65	891.338	1086	713	Acanthamoeba castellanii str. Neff
238_GATCAG_trimmed_(paired)_NIG_trap1_contig_40739	3342	hypoxia up-regulated protein 1	-	XP_002432881	0	57	582.408	925	530	Pediculus humanus corporis
238_GATCAG_trimmed_(paired)_NIG_trap1_contig_27349	3341	myosin-viia	-	XP_975112	0	83	801.201	535	449	Tribolium castaneum
238_GATCAG_trimmed_(paired)_NIG_trap1_contig_305	3341	nucleus accumbens-associated protein 1	-	XP_007230058	5.46485e-05	48	56.9954	129	62	Astyanax mexicanus
238_GATCAG_trimmed_(paired)_NIG_trap1_contig_87678	3339	cytoplasmic fmr1-interacting	-	XP_967782	0	70	1175.23	1099	779	Tribolium castaneum
238_GATCAG_trimmed_(paired)_NIG_trap1_contig_53493	3338	transmembrane 9 superfamily member 1 isoform x1	-	XP_005109383	0	86	884.019	592	511	Aplysia californica
238_GATCAG_trimmed_(paired)_NIG_trap1_contig_176	3338	vacuolar-type ca2+-atpase	-	XP_004349705	0	63	736.487	944	595	Capsaspora owczarzaki ATCC 30864
238_GATCAG_trimmed_(paired)_NIG_trap1_contig_43840	3337	adenine guanine permease azg1	-	XP_005645586	1.15447e-166	64	516.538	562	360	Coccomyxa subellipsoidea C-169
238_GATCAG_trimmed_(paired)_NIG_trap1_contig_21698	3334	probable phospholipid-transporting atpase ia isoform x3	-	XP_006820513	0	78	1383.62	1065	838	Saccoglossus kowalevskii
272_CAGATC_trimmed_(paired)_NIG_trap2_contig_17385	3332	myosin-6 isoform x2	-	XP_008317948	6.8716e-87	59	311.612	780	464	Cynoglossus semilaevis
238_GATCAG_trimmed_(paired)_NIG_trap1_contig_43921	3326	protocadherin-11 x-linked-like isoform x2	-	XP_005112390	1.87233e-27	48	130.568	374	183	Aplysia californica
238_GATCAG_trimmed_(paired)_NIG_trap1_contig_6541	3325	carnitine o-palmitoyltransferase liver isoform isoform x2	-	NP_001107300	0	65	731.865	773	509	Xenopus (Silurana) tropicalis
238_GATCAG_trimmed_(paired)_NIG_trap1_contig_45736	3325	heat shock 70 kda protein 4	-	NP_999695	0	57	606.675	858	492	Strongylocentrotus purpuratus
238_GATCAG_trimmed_(paired)_NIG_trap1_contig_60117	3325	n-alpha-acetyltransferase auxiliary subunit isoform x1	EC:2.3.1.88	XP_003790194	5.14694e-153	54	490.345	848	465	Otolemur garnettii
238_GATCAG_trimmed_(paired)_NIG_trap1_contig_19346	3325	neuronal cell adhesion	-	XP_002410294	2.58208e-44	48	184.882	431	208	Ixodes scapularis
238_GATCAG_trimmed_(paired)_NIG_trap1_contig_61039	3322	sterol glucosyltransferase	-	XP_007780016	4.45639e-129	60	427.557	496	302	Coniosporium apollinis CBS 100218
238_GATCAG_trimmed_(paired)_NIG_trap1_contig_25494	3319	ubiquitin-associated protein 2 isoform x1	-	XP_005094320	4.67006e-09	46	70.8626	295	138	Aplysia californica
238_GATCAG_trimmed_(paired)_NIG_trap1_contig_11263	3317	interferon-induced very large gtpase 1-like	-	XP_006634138	3.43378e-85	51	311.612	734	375	Lepisosteus oculatus
238_GATCAG_trimmed_(paired)_NIG_trap1_contig_18992	3316	cell wall anchor protein	-	XP_003747773	1.44016e-11	46	77.7962	212	99	Metaseiulus occidentalis
238_GATCAG_trimmed_(paired)_NIG_trap1_contig_35182	3316	bone morphogenetic protein 4	-	XP_006813602	2.61937e-98	57	328.946	452	258	Saccoglossus kowalevskii
238_GATCAG_trimmed_(paired)_NIG_trap1_contig_26714	3315	fras1-related extracellular matrix protein 1	-	XP_005420948	4.4418e-09	46	70.8626	145	67	Geospiza fortis
272_CAGATC_trimmed_(paired)_NIG_trap2_contig_2018	3314	programmed cell death protein 6-like isoform x2	-	XP_004212311	6.60017e-81	54	292.738	510	277	Hydra vulgaris
238_GATCAG_trimmed_(paired)_NIG_trap1_contig_19797	3312	serine threonine-protein kinase 10	EC:2.7.11	XP_005089065	2.62054e-139	77	462.996	327	255	Aplysia californica
238_GATCAG_trimmed_(paired)_NIG_trap1_contig_56593	3312	uncharacterized abhydrolase domain-containing protein ddb_g0269086-like isoform x2	-	XP_005110279	5.91417e-13	42	83.5741	479	202	Aplysia californica
238_GATCAG_trimmed_(paired)_NIG_trap1_contig_43978	3311	serine threonine-protein kinase plk1	EC:2.7.11	XP_002731770	5.57907e-102	72	347.436	305	221	Saccoglossus kowalevskii
238_GATCAG_trimmed_(paired)_NIG_trap1_contig_37313	3310	kyphoscoliosis peptidase-like	-	XP_005113074	3.4726e-96	50	344.739	710	362	Aplysia californica
238_GATCAG_trimmed_(paired)_NIG_trap1_contig_42966	3309	mitogen-activated protein kinase kinase kinase 3	-	NP_491714	2.88701e-19	50	100.138	229	116	Caenorhabditis elegans
238_GATCAG_trimmed_(paired)_NIG_trap1_contig_32862	3308	vigilin isoform x1	-	XP_008118595	0	64	862.833	1107	713	Anolis carolinensis
238_GATCAG_trimmed_(paired)_NIG_trap1_contig_727	3307	bile acid- :amino acid n-acyltransferase	-	XP_001504071	1.4242e-58	51	218.394	440	226	Equus przewalskii
238_GATCAG_trimmed_(paired)_NIG_trap1_contig_9241	3307	guanine nucleotide-binding protein g subunit alpha	-	XP_003372441	0	85	587.415	357	305	Trichinella spiralis
238_GATCAG_trimmed_(paired)_NIG_trap1_contig_16513	3306	homeobox protein hox-d12	EC:3.5.4.4	XP_002643105	2.67982e-19	55	99.3673	135	75	Caenorhabditis briggsae
238_GATCAG_trimmed_(paired)_NIG_trap1_contig_132342	3305	la-related protein 1	-	XP_007474483	1.29912e-41	65	175.637	180	117	Monodelphis domestica
238_GATCAG_trimmed_(paired)_NIG_trap1_contig_108796	3305	transmembrane and tpr repeat-containing protein cg4050-like	-	XP_008192111	0	77	1055.82	832	642	Tribolium castaneum
238_GATCAG_trimmed_(paired)_NIG_trap1_contig_28732	3301	zinc finger protein 37-like	-	XP_005801065	5.60198e-11	42	73.9442	238	100	Xiphophorus maculatus
238_GATCAG_trimmed_(paired)_NIG_trap1_contig_42021	3300	ubiquitin-associated protein 2 isoform x2	-	XP_002425572	2.82314e-07	50	64.6994	239	121	Pediculus humanus corporis
238_GATCAG_trimmed_(paired)_NIG_trap1_contig_14559	3299	myosin-i heavy chain-like	EC:6.3.4.13; EC:3.1.1.1; EC:6.3.3.1; EC:3.2.1.20; EC:2.1.2.2	XP_969433	0	76	1235.71	1050	798	Tribolium castaneum
238_GATCAG_trimmed_(paired)_NIG_trap1_contig_13747	3299	kelch-like ech-associated protein 1	-	XP_005111529	0	70	613.609	568	401	Aplysia californica
238_GATCAG_trimmed_(paired)_NIG_trap1_contig_136223	3296	potassium channel protein	-	WP_028830775	8.06295e-141	48	467.233	1125	551	Proteobacteria bacterium JGI 0000113-E04
238_GATCAG_trimmed_(paired)_NIG_trap1_contig_43430	3296	coiled-coil domain-containing protein 39	-	XP_005105331	0	72	795.038	870	629	Aplysia californica
238_GATCAG_trimmed_(paired)_NIG_trap1_contig_74608	3296	serine threonine-protein kinase stk11	-	XP_003461010	3.19215e-88	66	302.368	312	206	Cavia porcellus
238_GATCAG_trimmed_(paired)_NIG_trap1_contig_27333	3296	guanine nucleotide-binding protein g subunit alpha	-	XP_005092762	0	87	558.91	363	318	Aplysia californica
238_GATCAG_trimmed_(paired)_NIG_trap1_contig_54306	3296	staphylococcal nuclease domain-containing protein 1	-	XP_005100071	0	66	599.742	680	452	Aplysia californica
238_GATCAG_trimmed_(paired)_NIG_trap1_contig_5036	3296	amp-binding protein	-	WP_004315435	1.65722e-125	54	407.912	574	311	Thauera sp. MZ1T
238_GATCAG_trimmed_(paired)_NIG_trap1_contig_24608	3295	signal transducer and activator of transcription 5b-like	-	XP_008472157	5.68898e-08	42	66.6254	214	90	Diaphorina citri
238_GATCAG_trimmed_(paired)_NIG_trap1_contig_41186	3295	piwi-like protein 1	-	XP_007654015	0	60	634.024	771	467	Ornithorhynchus anatinus
238_GATCAG_trimmed_(paired)_NIG_trap1_contig_45608	3294	protein maats1	-	XP_002606021	0	69	606.29	754	521	Branchiostoma floridae
238_GATCAG_trimmed_(paired)_NIG_trap1_contig_2244	3287	unusual protein kinase	-	XP_003078909	0	74	848.966	719	539	Ostreococcus tauri
238_GATCAG_trimmed_(paired)_NIG_trap1_contig_354	3285	coiled-coil domain-containing protein 170	-	XP_005089149	2.07366e-97	55	339.347	818	453	Aplysia californica
272_CAGATC_trimmed_(paired)_NIG_trap2_contig_13137	3283	ubiquitinconjugating enzyme subfamily protein	-	XP_005843748	5.78132e-140	59	457.988	550	328	Chlorella variabilis
238_GATCAG_trimmed_(paired)_NIG_trap1_contig_66743	3280	b-box type zinc finger protein ncl-1-like	-	XP_002426615	1.07273e-151	76	486.493	373	287	Pediculus humanus corporis
238_GATCAG_trimmed_(paired)_NIG_trap1_contig_60113	3280	tyrosine-protein kinase fps85d-like isoform x4	-	XP_002402800	4.83151e-123	68	404.445	368	251	Ixodes scapularis
238_GATCAG_trimmed_(paired)_NIG_trap1_contig_35194	3280	proto-oncogene tyrosine-protein kinase src	-	NP_001191506	0	71	578.941	528	376	Aplysia californica
238_GATCAG_trimmed_(paired)_NIG_trap1_contig_102274	3280	teneurin-1	-	XP_005504500	2.81267e-100	49	361.303	816	406	Columba livia
238_GATCAG_trimmed_(paired)_NIG_trap1_contig_88604	3279	cation efflux family protein	-	XP_005104731	1.30562e-130	73	413.305	365	268	Aplysia californica
238_GATCAG_trimmed_(paired)_NIG_trap1_contig_36003	3277	transducin-like enhancer protein 4-like	EC:2.7.11.7	XP_002401550	0	93	579.326	306	285	Ixodes scapularis
238_GATCAG_trimmed_(paired)_NIG_trap1_contig_14106	3275	tensin-1 isoform x10	-	XP_005097124	4.27962e-114	73	395.201	328	240	Aplysia californica
238_GATCAG_trimmed_(paired)_NIG_trap1_contig_7328	3273	extended synaptotagmin-2	-	NP_001165864	7.8677e-129	53	423.32	702	377	Tribolium castaneum
272_CAGATC_trimmed_(paired)_NIG_trap2_contig_29218	3273	golgi apparatus protein 1-like	-	XP_001702108	0	84	1268.83	837	707	Chlamydomonas reinhardtii
238_GATCAG_trimmed_(paired)_NIG_trap1_contig_61580	3272	ubiquitin-like modifier-activating enzyme 1 isoform x1	-	XP_001019218	0	95	1877.45	1037	988	Tetrahymena thermophila
238_GATCAG_trimmed_(paired)_NIG_trap1_contig_42719	3272	monocarboxylate transporter 13	-	XP_002424899	2.09252e-104	55	357.066	702	388	Pediculus humanus corporis
238_GATCAG_trimmed_(paired)_NIG_trap1_contig_101135	3270	coiled-coil domain-containing protein 180-like	-	XP_784469	2.96992e-84	67	288.886	299	201	Strongylocentrotus purpuratus
238_GATCAG_trimmed_(paired)_NIG_trap1_contig_13651	3270	protein couch potato-like	-	XP_008202233	2.77586e-38	70	157.147	155	109	Nasonia vitripennis
272_CAGATC_trimmed_(paired)_NIG_trap2_contig_32499	3269	ubiquitin conjugation factor e4 b isoform x2	-	XP_002426709	0	66	854.358	966	642	Pediculus humanus corporis
238_GATCAG_trimmed_(paired)_NIG_trap1_contig_34973	3268	long-chain-fatty-acid-- ligase 5	-	XP_002596145	3.36706e-150	57	475.322	708	404	Branchiostoma floridae
238_GATCAG_trimmed_(paired)_NIG_trap1_contig_33824	3268	glutamate--cysteine ligase catalytic subunit isoform x1	-	XP_004673634	1.61842e-161	65	504.212	557	366	Condylura cristata
238_GATCAG_trimmed_(paired)_NIG_trap1_contig_113249	3266	protein hid1-like isoform x1	-	XP_006823997	0	78	1157.13	860	673	Saccoglossus kowalevskii
238_GATCAG_trimmed_(paired)_NIG_trap1_contig_44181	3266	twitchin isoform x3	-	XP_005104878	0	65	988.023	1050	686	Aplysia californica
238_GATCAG_trimmed_(paired)_NIG_trap1_contig_65626	3265	low quality protein: sco-spondin-like	-	XP_002593898	5.58877e-112	45	395.971	1052	475	Branchiostoma floridae
238_GATCAG_trimmed_(paired)_NIG_trap1_contig_19021	3265	isoform a	-	XP_002404068	3.99296e-141	71	442.965	421	301	Ixodes scapularis
238_GATCAG_trimmed_(paired)_NIG_trap1_contig_35999	3265	pleckstrin homology domain-containing family h member 2	-	XP_005324578	0	57	622.854	957	546	Ictidomys tridecemlineatus
238_GATCAG_trimmed_(paired)_NIG_trap1_contig_12834	3265	mucoidy inhibitor a	-	XP_003383296	1.46685e-15	55	90.8929	157	87	Amphimedon queenslandica
238_GATCAG_trimmed_(paired)_NIG_trap1_contig_4240	3265	kinesin	-	XP_001566785	4.41788e-86	64	313.538	402	259	Leishmania braziliensis MHOM/BR/75/M2904
238_GATCAG_trimmed_(paired)_NIG_trap1_contig_12941	3265	protein fam60a	-	XP_004599222	3.49978e-33	57	139.043	219	126	Ochotona princeps
238_GATCAG_trimmed_(paired)_NIG_trap1_contig_8905	3264	neogenin isoform x5	-	XP_002425529	2.90478e-148	57	491.5	717	411	Pediculus humanus corporis
238_GATCAG_trimmed_(paired)_NIG_trap1_contig_31455	3263	next to brca1 gene 1 isoform x2	-	XP_002413442	2.60532e-36	41	157.918	636	263	Ixodes scapularis
238_GATCAG_trimmed_(paired)_NIG_trap1_contig_249	3263	26s proteasome non-atpase regulatory subunit 1	-	XP_008491639	0	84	693.73	536	454	Calypte anna
238_GATCAG_trimmed_(paired)_NIG_trap1_contig_43873	3262	proline dehydrogenase mitochondrial-like	EC:1.5.99.8	XP_005106173	0	71	590.112	534	380	Aplysia californica
238_GATCAG_trimmed_(paired)_NIG_trap1_contig_32695	3262	annexin max4	-	WP_004266354	1.60452e-16	83	87.8113	60	50	Burkholderia mallei
238_GATCAG_trimmed_(paired)_NIG_trap1_contig_30698	3261	receptor-type tyrosine-protein phosphatase n2	-	XP_003743367	1.36602e-11	53	78.9518	115	62	Metaseiulus occidentalis
238_GATCAG_trimmed_(paired)_NIG_trap1_contig_3733	3260	polyamine oxidase-like	-	XP_003573705	6.99237e-43	39	174.866	602	238	Brachypodium distachyon
238_GATCAG_trimmed_(paired)_NIG_trap1_contig_41261	3260	polyamine-modulated factor 1-binding protein 1	-	XP_005103787	0	69	688.337	839	583	Aplysia californica
272_CAGATC_trimmed_(paired)_NIG_trap2_contig_15386	3260	polyprotein	-	YP_392465	2.67944e-43	45	182.185	525	239	Schizochytrium single-stranded RNA virus
238_GATCAG_trimmed_(paired)_NIG_trap1_contig_25225	3260	xaa-pro aminopeptidase 1	EC:3.4.11	XP_002433995	0	82	901.353	630	522	Ixodes scapularis
238_GATCAG_trimmed_(paired)_NIG_trap1_contig_42032	3257	protein translocase subunit chloroplastic-like	-	XP_005651027	0	77	1169.07	927	716	Coccomyxa subellipsoidea C-169
238_GATCAG_trimmed_(paired)_NIG_trap1_contig_44561	3256	ring finger protein 10	-	XP_002736630	2.9732e-38	51	163.696	254	130	Saccoglossus kowalevskii
272_CAGATC_trimmed_(paired)_NIG_trap2_contig_24580	3255	rwp-rk transcription factor	-	XP_001695569	3.68266e-31	72	139.428	131	95	Chlamydomonas reinhardtii
238_GATCAG_trimmed_(paired)_NIG_trap1_contig_90363	3254	protein vit- isoform a	-	XP_002634040	5.84429e-77	50	288.5	848	426	Caenorhabditis briggsae
238_GATCAG_trimmed_(paired)_NIG_trap1_contig_8955	3253	peptidylglycine alpha-hydroxylating monooxygenase-like	-	XP_004678412	1.6233e-21	38	110.923	576	220	Condylura cristata
238_GATCAG_trimmed_(paired)_NIG_trap1_contig_17969	3252	ap-2 complex subunit alpha-2 isoform x1	-	NP_112270	0	85	971.459	646	551	Rattus norvegicus
238_GATCAG_trimmed_(paired)_NIG_trap1_contig_45294	3252	dipeptidyl peptidase 9	-	XP_001638675	1.45924e-70	53	262.692	438	233	Nematostella vectensis
238_GATCAG_trimmed_(paired)_NIG_trap1_contig_26229	3252	sparc-related modular calcium-binding protein 1-like	-	XP_006814758	1.43619e-82	45	290.426	596	272	Saccoglossus kowalevskii
238_GATCAG_trimmed_(paired)_NIG_trap1_contig_79922	3252	dynein heavy chain axonemal	EC:3.6.1.3	XP_002593168	0	86	1678.69	1083	932	Branchiostoma floridae
238_GATCAG_trimmed_(paired)_NIG_trap1_contig_55807	3249	poly	-	XP_007901242	1.53444e-58	46	230.72	804	370	Callorhinchus milii
238_GATCAG_trimmed_(paired)_NIG_trap1_contig_36651	3248	catenin alpha isoform x2	-	XP_005096877	0	83	1272.69	906	759	Aplysia californica
238_GATCAG_trimmed_(paired)_NIG_trap1_contig_35690	3248	tbc1 domain family member 4-like	-	XP_008553839	1.58321e-168	60	543.888	749	453	Microplitis demolitor
238_GATCAG_trimmed_(paired)_NIG_trap1_contig_34308	3247	band -like protein 2 isoform x4	-	XP_006259831	1.4788e-103	69	353.214	346	240	Alligator mississippiensis
238_GATCAG_trimmed_(paired)_NIG_trap1_contig_32871	3247	phosphatidylinositol 3-kinase regulatory subunit beta isoform x1	-	XP_001606345	2.48403e-139	49	456.447	903	447	Nasonia vitripennis
238_GATCAG_trimmed_(paired)_NIG_trap1_contig_1679	3246	protein smaug homolog 1 isoform x1	-	XP_005295544	6.2533e-40	60	167.548	232	141	Chrysemys picta bellii
238_GATCAG_trimmed_(paired)_NIG_trap1_contig_101653	3245	serine threonine-protein kinase nek11	-	XP_002612407	1.06844e-107	67	363.999	381	258	Branchiostoma floridae
238_GATCAG_trimmed_(paired)_NIG_trap1_contig_75015	3244	ankyrin repeat protein	-	XP_001328379	8.10585e-42	54	176.792	274	149	Trichomonas vaginalis G3
238_GATCAG_trimmed_(paired)_NIG_trap1_contig_54052	3242	serine threonine-protein kinase minibrain	EC:2.7.10.2; EC:2.7.12.1; EC:2.7.11	XP_002426880	0	84	655.21	466	394	Pediculus humanus corporis
238_GATCAG_trimmed_(paired)_NIG_trap1_contig_82964	3240	electroneutral sodium bicarbonate exchanger 1	-	XP_008523683	0	70	733.021	729	511	Equus przewalskii
238_GATCAG_trimmed_(paired)_NIG_trap1_contig_27578	3240	map kinase-interacting serine threonine-protein kinase 1 isoform x1	EC:2.7.11	XP_004672212	2.78033e-145	77	453.366	349	271	Jaculus jaculus
238_GATCAG_trimmed_(paired)_NIG_trap1_contig_48977	3239	multiple c2 and transmembrane domain-containing protein 1 isoform x2	-	XP_008101265	4.51798e-06	40	60.4622	204	83	Anolis carolinensis
238_GATCAG_trimmed_(paired)_NIG_trap1_contig_43005	3234	von willebrand factor a domain-containing protein 3b	-	XP_008165578	1.07308e-41	73	176.407	150	110	Chrysemys picta bellii
238_GATCAG_trimmed_(paired)_NIG_trap1_contig_92320	3233	amyloid beta precursor-like protein 2 isoform x3	-	XP_008480936	5.96956e-32	56	142.895	166	94	Diaphorina citri
238_GATCAG_trimmed_(paired)_NIG_trap1_contig_17371	3232	dual specificity mitogen-activated protein kinase kinase 6	EC:2.7.11	XP_003378009	7.08733e-94	65	316.62	321	211	Trichinella spiralis
238_GATCAG_trimmed_(paired)_NIG_trap1_contig_49724	3231	fatty acid synthase	EC:2.3.1.85	XP_002403503	7.51367e-137	48	468.774	1115	543	Ixodes scapularis
238_GATCAG_trimmed_(paired)_NIG_trap1_contig_28960	3231	map microtubule affinity-regulating kinase 3-like isoform x1	-	XP_007574940	2.88402e-56	70	205.682	199	141	Poecilia formosa
238_GATCAG_trimmed_(paired)_NIG_trap1_contig_53633	3230	krueppel-like factor 1	-	XP_005336268	1.33622e-26	62	123.25	114	71	Ictidomys tridecemlineatus
238_GATCAG_trimmed_(paired)_NIG_trap1_contig_35056	3228	granulins-like isoform x1	-	XP_008296485	6.71546e-88	41	312.383	815	338	Stegastes partitus
238_GATCAG_trimmed_(paired)_NIG_trap1_contig_59811	3227	titin isoform x1	-	XP_008191512	1.14647e-77	55	292.738	404	224	Tribolium castaneum
238_GATCAG_trimmed_(paired)_NIG_trap1_contig_34207	3227	myosin heavy striated muscle-like	-	XP_005104354	1.52748e-90	59	330.872	773	462	Aplysia californica
238_GATCAG_trimmed_(paired)_NIG_trap1_contig_29251	3226	protein crumbs homolog 1	-	XP_002588163	2.14242e-42	43	179.874	382	165	Branchiostoma floridae
238_GATCAG_trimmed_(paired)_NIG_trap1_contig_75641	3225	discoidin domain-containing receptor 2-like	-	XP_008214140	1.16019e-151	47	488.804	967	464	Nasonia vitripennis
238_GATCAG_trimmed_(paired)_NIG_trap1_contig_9421	3224	thioredoxin domain-containing protein 3 homolog	-	XP_003730432	1.1855e-172	69	537.339	589	409	Strongylocentrotus purpuratus
238_GATCAG_trimmed_(paired)_NIG_trap1_contig_1967	3223	von willebrand factor type d domain protein	-	XP_006820902	1.51098e-168	54	563.533	1050	568	Saccoglossus kowalevskii
238_GATCAG_trimmed_(paired)_NIG_trap1_contig_24034	3221	protein atp1b4	-	NP_510300	7.06193e-17	46	92.4337	209	97	Caenorhabditis elegans
238_GATCAG_trimmed_(paired)_NIG_trap1_contig_69724	3220	thioredoxin reductase mitochondrial isoform x1	-	XP_001630291	7.28506e-151	65	474.552	489	322	Nematostella vectensis
238_GATCAG_trimmed_(paired)_NIG_trap1_contig_74768	3219	tyrosine-protein phosphatase 10d isoform x8	-	XP_002011039	1.09522e-68	45	262.307	796	366	Drosophila mojavensis
238_GATCAG_trimmed_(paired)_NIG_trap1_contig_14757	3219	6-phosphofructokinase-like isoform x2	EC:2.7.1.11	XP_001652300	0	79	1063.14	780	619	Aedes aegypti
238_GATCAG_trimmed_(paired)_NIG_trap1_contig_9399	3218	zinc finger homeobox protein 4-like	-	XP_002408391	8.30375e-119	71	416.001	419	300	Ixodes scapularis
238_GATCAG_trimmed_(paired)_NIG_trap1_contig_53218	3217	lysosomal alpha-mannosidase	-	NP_001014354	0	59	775.393	1027	609	Danio rerio
238_GATCAG_trimmed_(paired)_NIG_trap1_contig_12338	3216	low quality protein: voltage-dependent t-type calcium channel subunit alpha-1g-like	-	XP_005099867	0	87	834.713	604	528	Aplysia californica
238_GATCAG_trimmed_(paired)_NIG_trap1_contig_48777	3215	wd40 repeat-containing protein	-	WP_011958710	1.06768e-124	63	427.943	605	382	Roseiflexus sp. RS-1
238_GATCAG_trimmed_(paired)_NIG_trap1_contig_29114	3214	long-chain-fatty-acid-- ligase 4-like	-	XP_003445958	1.14848e-156	54	493.812	837	453	Oreochromis niloticus
238_GATCAG_trimmed_(paired)_NIG_trap1_contig_65108	3213	eukaryotic translation initiation factor 4 gamma 3 isoform x5	-	NP_001135544	1.42348e-21	43	111.694	396	171	Xenopus (Silurana) tropicalis
272_CAGATC_trimmed_(paired)_NIG_trap2_contig_35558	3213	cytoskeleton assembly control protein	-	XP_004351140	1.31996e-47	61	194.126	259	160	Dictyostelium fasciculatum
238_GATCAG_trimmed_(paired)_NIG_trap1_contig_13313	3213	dynein heavy chain axonemal	EC:3.6.1.15	XP_006814570	0	73	1170.22	1074	792	Saccoglossus kowalevskii
238_GATCAG_trimmed_(paired)_NIG_trap1_contig_24935	3213	lysosomal alpha-glucosidase	EC:3.2.1.20	NP_032090	0	56	630.558	892	500	Mus musculus
238_GATCAG_trimmed_(paired)_NIG_trap1_contig_38581	3212	low quality protein: neurofibromin	-	XP_008200683	0	88	1210.67	741	655	Tribolium castaneum
238_GATCAG_trimmed_(paired)_NIG_trap1_contig_36639	3211	mucin 17-like protein	-	WP_031241910	2.09312e-08	36	66.6254	358	131	Mesorhizobium sp. LNHC220B00
238_GATCAG_trimmed_(paired)_NIG_trap1_contig_85269	3210	ras gtpase-activating-like protein iqgap1-like	-	XP_005105521	0	69	1014.99	1075	751	Aplysia californica
238_GATCAG_trimmed_(paired)_NIG_trap1_contig_15751	3210	coronin-6 isoform x2	-	XP_966734	1.04793e-162	76	501.516	396	302	Tribolium castaneum
238_GATCAG_trimmed_(paired)_NIG_trap1_contig_81404	3209	calcium-activated potassium channel subunit alpha-1 isoform x3	-	XP_005824727	2.06081e-54	41	216.083	971	402	Guillardia theta CCMP2712
272_CAGATC_trimmed_(paired)_NIG_trap2_contig_20529	3208	hypothetical protein EPUS_05678	-	XP_007801701	1.27704e-05	42	59.3066	258	110	Endocarpon pusillum Z07020
238_GATCAG_trimmed_(paired)_NIG_trap1_contig_35495	3207	sodium-dependent neutral amino acid transporter b at2-like	-	XP_008190652	2.83142e-132	53	429.869	686	367	Tribolium castaneum
238_GATCAG_trimmed_(paired)_NIG_trap1_contig_80765	3206	probable ubiquitin carboxyl-terminal hydrolase faf-x isoform x2	-	XP_006048760	7.23029e-38	39	164.851	850	336	Bubalus bubalis
238_GATCAG_trimmed_(paired)_NIG_trap1_contig_12273	3206	peptidase m12	-	WP_028774822	6.58002e-42	49	171.014	467	229	Shewanella waksmanii
238_GATCAG_trimmed_(paired)_NIG_trap1_contig_35877	3206	protein serine threonine	-	XP_001428442	1.0248e-22	38	115.546	1006	384	Paramecium tetraurelia strain d4-2
238_GATCAG_trimmed_(paired)_NIG_trap1_contig_55124	3206	protein fam214a isoform x1	-	XP_799179	2.92276e-97	71	321.627	297	212	Strongylocentrotus purpuratus
238_GATCAG_trimmed_(paired)_NIG_trap1_contig_5634	3205	aquaporin-like isoform x1	-	XP_005186069	8.36692e-43	55	167.933	258	142	Musca domestica
238_GATCAG_trimmed_(paired)_NIG_trap1_contig_24209	3205	sh3 and multiple ankyrin repeat domains protein 3 isoform x1	-	XP_002433393	4.12382e-89	63	323.939	368	235	Ixodes scapularis
238_GATCAG_trimmed_(paired)_NIG_trap1_contig_53148	3203	protein argonaute-2	EC:3.1	XP_003145039	0	75	1226.46	978	738	Loa loa
238_GATCAG_trimmed_(paired)_NIG_trap1_contig_16138	3203	rho gtpase-activating protein 21-like	-	XP_006814078	3.24651e-51	69	206.838	202	140	Saccoglossus kowalevskii
238_GATCAG_trimmed_(paired)_NIG_trap1_contig_28649	3203	pentatricopeptide repeat-containing protein chloroplastic-like	-	XP_001779828	2.65703e-40	48	169.474	416	202	Physcomitrella patens
238_GATCAG_trimmed_(paired)_NIG_trap1_contig_69539	3202	soluble starch synthase chloroplastic amyloplastic-like	-	XP_002958598	0	75	1107.82	916	690	Volvox carteri f. nagariensis
238_GATCAG_trimmed_(paired)_NIG_trap1_contig_27072	3201	doublecortin domain-containing protein 2	-	XP_006034483	2.43896e-19	49	102.064	220	108	Alligator sinensis
238_GATCAG_trimmed_(paired)_NIG_trap1_contig_92575	3201	p21 -activated kinase 4	EC:2.7.11	XP_001846034	1.4207e-92	74	317.005	283	211	Culex quinquefasciatus
238_GATCAG_trimmed_(paired)_NIG_trap1_contig_83150	3201	protein smg7	-	XP_005111186	1.5431e-143	64	478.404	550	353	Aplysia californica
238_GATCAG_trimmed_(paired)_NIG_trap1_contig_37214	3200	protein tyrosine phosphatase type iva 1	EC:3.1.3.48; EC:3.1.3	XP_002433495	4.43107e-68	81	236.498	164	133	Ixodes scapularis
238_GATCAG_trimmed_(paired)_NIG_trap1_contig_52335	3200	bile salt export pump	EC:3.6.1.15	XP_008542584	2.32818e-76	58	276.944	408	239	Equus przewalskii
238_GATCAG_trimmed_(paired)_NIG_trap1_contig_27793	3199	atp-binding cassette sub-family g member 1 isoform x1	-	XP_001653364	1.06412e-69	51	256.529	532	276	Aedes aegypti
238_GATCAG_trimmed_(paired)_NIG_trap1_contig_20845	3198	protein transport protein sec24-like at4g32640-like	-	XP_001763132	4.5396e-145	55	472.241	798	439	Physcomitrella patens
238_GATCAG_trimmed_(paired)_NIG_trap1_contig_15386	3197	lysosomal alpha-glucosidase	EC:3.2.1.20	XP_005283057	0	57	686.411	893	516	Chrysemys picta bellii
272_CAGATC_trimmed_(paired)_NIG_trap2_contig_17524	3196	ammonium transporter rh type b	-	NP_956365	1.0183e-40	50	167.162	395	200	Danio rerio
238_GATCAG_trimmed_(paired)_NIG_trap1_contig_16533	3195	peptidyl-alpha-hydroxyglycine alpha-amidating lyase 2-like	EC:1.14.17; EC:4.3.2.5	XP_002601558	3.60925e-83	61	290.812	322	199	Branchiostoma floridae
238_GATCAG_trimmed_(paired)_NIG_trap1_contig_30232	3194	cd109 antigen	-	XP_005101039	4.34858e-141	52	474.937	968	505	Aplysia californica
238_GATCAG_trimmed_(paired)_NIG_trap1_contig_60032	3190	serine threonine-protein kinase smg1	-	XP_005098211	1.78142e-134	53	463.381	863	462	Aplysia californica
238_GATCAG_trimmed_(paired)_NIG_trap1_contig_51326	3190	double-stranded rna-specific adenosine deaminase	-	XP_005107468	2.34922e-150	66	496.893	483	321	Aplysia californica
238_GATCAG_trimmed_(paired)_NIG_trap1_contig_28728	3189	e3 ubiquitin-protein ligase hectd1 isoform x4	-	XP_003728835	6.06571e-166	58	552.362	757	443	Strongylocentrotus purpuratus
238_GATCAG_trimmed_(paired)_NIG_trap1_contig_43739	3189	probable splicing arginine serine-rich 7-like	-	XP_005100497	1.27232e-35	68	153.295	174	120	Aplysia californica
238_GATCAG_trimmed_(paired)_NIG_trap1_contig_19935	3188	dis3-like exonuclease 2 isoform x1	EC:3.1.13	XP_003975917	1.33342e-105	60	365.54	475	287	Takifugu rubripes
238_GATCAG_trimmed_(paired)_NIG_trap1_contig_16462	3187	prolyl endopeptidase	-	XP_004673792	0	60	731.48	815	497	Condylura cristata
238_GATCAG_trimmed_(paired)_NIG_trap1_contig_16880	3186	carnitine o-palmitoyltransferase liver isoform isoform x2	-	XP_006821976	0	69	683.33	685	479	Saccoglossus kowalevskii
238_GATCAG_trimmed_(paired)_NIG_trap1_contig_23701	3185	rho gtpase-activating protein 29 isoform x1	-	XP_003744423	7.77355e-53	59	211.075	296	177	Metaseiulus occidentalis
272_CAGATC_trimmed_(paired)_NIG_trap2_contig_19072	3185	zinc finger ccch domain-containing protein 28-like	-	XP_001701566	7.9473e-78	79	275.789	186	147	Chlamydomonas reinhardtii
238_GATCAG_trimmed_(paired)_NIG_trap1_contig_61032	3185	microtubule-actin cross-linking factor 1 isoform x4	-	XP_008199741	0	64	776.548	1061	682	Tribolium castaneum
238_GATCAG_trimmed_(paired)_NIG_trap1_contig_29672	3185	ankyrin repeat and ef-hand domain-containing protein 1-like	-	XP_005093099	5.92434e-72	57	265.003	452	261	Aplysia californica
238_GATCAG_trimmed_(paired)_NIG_trap1_contig_17376	3185	serine threonine-protein kinase pak mbt	EC:2.7.11	XP_005096376	7.58398e-164	89	511.916	303	271	Aplysia californica
238_GATCAG_trimmed_(paired)_NIG_trap1_contig_40786	3184	dihydropyrimidinase-related protein 1 isoform x2	-	XP_005068894	1.39441e-117	63	385.571	477	304	Mesocricetus auratus
238_GATCAG_trimmed_(paired)_NIG_trap1_contig_15127	3182	spectrin beta chain-like	-	XP_003707588	4.59881e-156	76	523.087	443	338	Megachile rotundata
238_GATCAG_trimmed_(paired)_NIG_trap1_contig_43620	3178	kyphoscoliosis peptidase-like	-	XP_005113074	3.94976e-152	54	498.434	799	432	Aplysia californica
272_CAGATC_trimmed_(paired)_NIG_trap2_contig_17583	3177	e3 ubiquitin-protein ligase rnf19a	-	XP_003486979	0	71	560.451	585	418	Bombus impatiens
238_GATCAG_trimmed_(paired)_NIG_trap1_contig_514	3177	3-hydroxy-3-methylglutaryl-coenzyme a reductase	-	NP_032281	5.05607e-88	53	313.923	575	307	Mus musculus
238_GATCAG_trimmed_(paired)_NIG_trap1_contig_6719	3175	phosphoenolpyruvate carboxykinase	EC:4.1.1.32	XP_005103800	0	77	808.905	635	491	Aplysia californica
238_GATCAG_trimmed_(paired)_NIG_trap1_contig_79407	3174	kyphoscoliosis peptidase-like	-	XP_005096940	2.57152e-128	53	432.565	726	389	Aplysia californica
238_GATCAG_trimmed_(paired)_NIG_trap1_contig_37285	3172	aldehyde dehydrogenase family 16 member a1	-	NP_001039089	0	81	1183.7	818	670	Xenopus (Silurana) tropicalis
238_GATCAG_trimmed_(paired)_NIG_trap1_contig_79	3171	hydroxymethylglutaryl- synthase	-	XP_001536483	1.76513e-65	58	238.81	391	228	Ajellomyces capsulatus NAm1
238_GATCAG_trimmed_(paired)_NIG_trap1_contig_96732	3171	protein sel-1 homolog 1	-	XP_006817427	0	78	759.985	581	456	Saccoglossus kowalevskii
238_GATCAG_trimmed_(paired)_NIG_trap1_contig_9893	3171	coiled-coil domain-containing protein 40	-	XP_005091971	0	78	926.391	859	672	Aplysia californica
272_CAGATC_trimmed_(paired)_NIG_trap2_contig_5389	3170	predicted protein	-	XP_001700324	1.5188e-08	54	68.1662	121	66	Chlamydomonas reinhardtii
272_CAGATC_trimmed_(paired)_NIG_trap2_contig_1539	3170	probable splicing arginine serine-rich 7-like	-	XP_005100497	1.22029e-35	68	153.295	174	120	Aplysia californica
238_GATCAG_trimmed_(paired)_NIG_trap1_contig_27268	3169	ecdysone-induced protein 74ef isoform a isoform x1	-	XP_005105487	1.78272e-51	93	189.889	101	94	Aplysia californica
238_GATCAG_trimmed_(paired)_NIG_trap1_contig_29692	3169	glutamine-rich protein 2 isoform x2	-	XP_005101334	1.1098e-79	55	288.115	547	302	Aplysia californica
238_GATCAG_trimmed_(paired)_NIG_trap1_contig_4905	3168	inositol-3-phosphate synthase 1	-	XP_004595838	6.56665e-180	76	548.51	434	331	Ochotona princeps
238_GATCAG_trimmed_(paired)_NIG_trap1_contig_20544	3166	lysosomal alpha-mannosidase	-	XP_004562738	6.421e-114	46	388.267	994	460	Maylandia zebra
238_GATCAG_trimmed_(paired)_NIG_trap1_contig_77864	3166	amino acid adenylation protein	-	WP_015779945	1.66895e-19	54	104.76	175	96	Kytococcus sedentarius DSM 20547
238_GATCAG_trimmed_(paired)_NIG_trap1_contig_89926	3162	patatin	-	WP_023935843	4.55962e-23	47	112.079	219	105	Porphyromonas
238_GATCAG_trimmed_(paired)_NIG_trap1_contig_69499	3161	dual specificity protein phosphatase 16	EC:3.1.3	XP_003738367	1.59541e-49	74	199.519	154	114	Metaseiulus occidentalis
238_GATCAG_trimmed_(paired)_NIG_trap1_contig_40646	3160	myosin heavy chain kinase	-	XP_003286439	1.53176e-39	53	169.088	316	169	Dictyostelium purpureum
238_GATCAG_trimmed_(paired)_NIG_trap1_contig_17296	3160	tax1-binding protein 1 homolog b-like	-	XP_005158014	2.90987e-16	44	93.5893	478	215	Danio rerio
238_GATCAG_trimmed_(paired)_NIG_trap1_contig_36153	3158	ctd small phosphatase-like protein 2	EC:3.1.3.16	XP_002739764	3.13504e-84	70	293.893	275	195	Saccoglossus kowalevskii
238_GATCAG_trimmed_(paired)_NIG_trap1_contig_38154	3158	tho complex subunit 2-like	-	XP_005097127	0	71	729.939	727	518	Aplysia californica
238_GATCAG_trimmed_(paired)_NIG_trap1_contig_28078	3156	protein patched-like isoform x4	-	XP_003371998	0	61	621.698	786	486	Trichinella spiralis
238_GATCAG_trimmed_(paired)_NIG_trap1_contig_31032	3155	magnesium-transporting atpase	-	WP_028546823	0	60	780.785	963	583	Paenibacillus taiwanensis
238_GATCAG_trimmed_(paired)_NIG_trap1_contig_37693	3154	leucine-rich repeat-containing protein 4b	-	XP_008414621	4.42943e-16	48	92.8189	310	150	Poecilia reticulata
272_CAGATC_trimmed_(paired)_NIG_trap2_contig_52084	3153	zinc finger fyve domain-containing protein 1 isoform x1	-	XP_003472444	0	63	760.37	799	511	Cavia porcellus
238_GATCAG_trimmed_(paired)_NIG_trap1_contig_8960	3150	exportin-2 isoform x1	-	XP_008287649	0	77	1238.79	972	758	Stegastes partitus
238_GATCAG_trimmed_(paired)_NIG_trap1_contig_31970	3150	poc1 centriolar protein homolog b	-	XP_002127877	2.30328e-08	82	67.3958	50	41	Ciona intestinalis
272_CAGATC_trimmed_(paired)_NIG_trap2_contig_3808	3150	calponin domain containing protein	-	XP_004362574	4.03079e-63	61	231.106	301	184	Dictyostelium fasciculatum
238_GATCAG_trimmed_(paired)_NIG_trap1_contig_4985	3149	serine threonine protein kinase	-	XP_004992451	1.16281e-20	43	106.301	369	162	Salpingoeca rosetta
272_CAGATC_trimmed_(paired)_NIG_trap2_contig_17761	3149	golgi apparatus protein 1	-	XP_002948175	0	79	1114.75	877	699	Volvox carteri f. nagariensis
238_GATCAG_trimmed_(paired)_NIG_trap1_contig_3036	3147	carnitine o-palmitoyltransferase liver isoform-like isoform x1	-	XP_005808901	0	71	892.108	796	573	Xiphophorus maculatus
238_GATCAG_trimmed_(paired)_NIG_trap1_contig_17172	3147	alpha-actinin-4 isoform x2	-	XP_002673568	5.26577e-40	53	169.859	379	204	Naegleria gruberi
238_GATCAG_trimmed_(paired)_NIG_trap1_contig_52694	3147	protein patched-like	-	XP_008205419	2.92967e-77	64	268.47	312	200	Nasonia vitripennis
238_GATCAG_trimmed_(paired)_NIG_trap1_contig_85582	3147	nodal modulator 1	-	XP_007891916	2.15035e-75	42	280.796	1041	445	Callorhinchus milii
272_CAGATC_trimmed_(paired)_NIG_trap2_contig_18437	3146	proprotein convertase subtilisin kexin type 5 isoform x2	-	WP_002762623	1.58992e-103	54	363.229	550	299	Microcystis aeruginosa
238_GATCAG_trimmed_(paired)_NIG_trap1_contig_17001	3146	polycystic kidney disease 2-like 1 protein	-	XP_001639086	6.21806e-174	61	544.658	800	490	Nematostella vectensis
238_GATCAG_trimmed_(paired)_NIG_trap1_contig_3710	3144	spectrin beta chain isoform x1	-	XP_005090686	0	75	749.969	666	502	Aplysia californica
238_GATCAG_trimmed_(paired)_NIG_trap1_contig_48500	3144	methylenetetrahydrofolate reductase isoform x2	-	NP_001080092	0	66	629.402	648	434	Xenopus laevis
238_GATCAG_trimmed_(paired)_NIG_trap1_contig_6676	3143	poly	-	XP_002607929	9.58811e-51	45	206.068	587	268	Branchiostoma floridae
238_GATCAG_trimmed_(paired)_NIG_trap1_contig_30470	3143	roundabout homolog 3	-	XP_002407743	1.99537e-137	61	442.965	545	333	Ixodes scapularis
238_GATCAG_trimmed_(paired)_NIG_trap1_contig_80025	3143	abc transporter g family member 31-like	-	XP_006424561	1.01831e-157	56	515.383	773	436	Citrus clementina
238_GATCAG_trimmed_(paired)_NIG_trap1_contig_52518	3141	neurogenic locus notch homolog protein 1-like isoform x5	-	XP_005090717	1.33947e-153	57	492.656	628	360	Aplysia californica
272_CAGATC_trimmed_(paired)_NIG_trap2_contig_36479	3140	gamma-interferon-inducible lysosomal thiol reductase-like	-	XP_001627114	1.39409e-16	46	90.5077	181	85	Nematostella vectensis
238_GATCAG_trimmed_(paired)_NIG_trap1_contig_6381	3140	vigilin isoform x2	-	XP_005104750	0	70	795.423	765	540	Aplysia californica
272_CAGATC_trimmed_(paired)_NIG_trap2_contig_11731	3140	sodium calcium exchanger 3 isoform x2	-	XP_002939292	1.77766e-16	70	94.3597	98	69	Xenopus (Silurana) tropicalis
238_GATCAG_trimmed_(paired)_NIG_trap1_contig_69467	3139	1-phosphatidylinositol -bisphosphate phosphodiesterase delta-4-like	-	XP_008428696	1.46321e-177	58	548.895	757	440	Poecilia reticulata
238_GATCAG_trimmed_(paired)_NIG_trap1_contig_37982	3137	leucine-rich repeat-containing protein 1	-	XP_006821778	4.33613e-170	73	552.362	533	390	Saccoglossus kowalevskii
238_GATCAG_trimmed_(paired)_NIG_trap1_contig_63959	3136	c-maf-inducing protein isoform x2	-	XP_003976446	3.68702e-69	85	245.358	186	159	Takifugu rubripes
238_GATCAG_trimmed_(paired)_NIG_trap1_contig_94539	3135	multi-sensor hybrid histidine kinase	-	WP_018887049	2.51147e-05	53	58.151	75	40	Paenibacillus massiliensis
238_GATCAG_trimmed_(paired)_NIG_trap1_contig_54102	3134	bone morphogenetic protein receptor type-1b	EC:2.7.11	XP_008497826	5.24259e-162	70	499.59	478	336	Calypte anna
238_GATCAG_trimmed_(paired)_NIG_trap1_contig_8505	3133	isoform d	-	XP_004932957	1.65683e-70	69	267.7	253	177	Bombyx mori
238_GATCAG_trimmed_(paired)_NIG_trap1_contig_8052	3133	mfs-type transporter slc18b1-like	-	XP_396217	1.40002e-41	52	170.629	427	225	Apis mellifera
238_GATCAG_trimmed_(paired)_NIG_trap1_contig_10571	3131	adaptor protein complex ap-2 alpha subunit	-	XP_002670993	0	75	650.973	605	456	Naegleria gruberi
238_GATCAG_trimmed_(paired)_NIG_trap1_contig_13199	3130	transcription elongation regulator 1 isoform x5	-	XP_007889590	0	65	634.795	832	546	Callorhinchus milii
238_GATCAG_trimmed_(paired)_NIG_trap1_contig_62646	3129	dedicator of cytokinesis protein 9 isoform x4	-	XP_008280720	0	60	735.717	1016	615	Stegastes partitus
238_GATCAG_trimmed_(paired)_NIG_trap1_contig_57984	3128	dynamin-like 120 kda mitochondrial-like isoform x2	-	XP_005109867	0	80	935.636	706	565	Aplysia californica
238_GATCAG_trimmed_(paired)_NIG_trap1_contig_38627	3128	coatomer subunit beta	-	XP_005097165	0	85	1443.33	947	810	Aplysia californica
272_CAGATC_trimmed_(paired)_NIG_trap2_contig_22181	3126	ubiquitin-like modifier-activating enzyme 1	-	XP_004332941	0	66	953.74	1037	687	Acanthamoeba castellanii str. Neff
238_GATCAG_trimmed_(paired)_NIG_trap1_contig_38579	3126	protein transport protein sec23b isoform x1	-	XP_007461839	0	69	924.08	823	571	Lipotes vexillifer
238_GATCAG_trimmed_(paired)_NIG_trap1_contig_3234	3126	noggin-3 precursor	-	XP_006013199	1.33234e-15	48	88.1965	192	93	Latimeria chalumnae
238_GATCAG_trimmed_(paired)_NIG_trap1_contig_64353	3125	transient receptor potential cation channel subfamily m member 2	-	XP_005107399	1.00229e-58	46	230.72	681	315	Aplysia californica
238_GATCAG_trimmed_(paired)_NIG_trap1_contig_43316	3124	von willebrand factor a domain-containing protein 7-like	-	XP_002604341	6.07117e-85	47	307.76	850	400	Branchiostoma floridae
238_GATCAG_trimmed_(paired)_NIG_trap1_contig_37139	3124	slit-robo rho gtpase-activating protein 1-like isoform x1	-	XP_006616896	0	65	663.3	758	496	Apis dorsata
238_GATCAG_trimmed_(paired)_NIG_trap1_contig_90098	3123	melanotransferrin	-	XP_005096547	0	56	572.778	757	430	Aplysia californica
238_GATCAG_trimmed_(paired)_NIG_trap1_contig_49071	3123	fact complex subunit spt16-like	-	XP_002404664	0	87	1271.53	865	753	Ixodes scapularis
238_GATCAG_trimmed_(paired)_NIG_trap1_contig_64001	3122	tyrosine-protein kinase abl1-like	EC:2.7.10	XP_002733964	2.57877e-25	76	123.25	84	64	Saccoglossus kowalevskii
238_GATCAG_trimmed_(paired)_NIG_trap1_contig_79088	3121	sterol regulatory element-binding protein 1	-	XP_002611407	2.04189e-144	54	471.085	847	461	Branchiostoma floridae
238_GATCAG_trimmed_(paired)_NIG_trap1_contig_53945	3121	apoptosis-inducing factor 3-like isoform x2	-	XP_002936104	1.46788e-161	69	499.204	510	352	Xenopus (Silurana) tropicalis
238_GATCAG_trimmed_(paired)_NIG_trap1_contig_5120	3120	transmembrane 9 superfamily member 4 isoform x2	-	XP_006812572	5.36709e-176	81	540.036	431	353	Saccoglossus kowalevskii
238_GATCAG_trimmed_(paired)_NIG_trap1_contig_24308	3119	1-phosphatidylinositol -bisphosphate phosphodiesterase gamma-1-like	-	XP_002742254	0	69	773.852	748	520	Saccoglossus kowalevskii
238_GATCAG_trimmed_(paired)_NIG_trap1_contig_42383	3118	armadillo repeat-containing protein 3	-	XP_005100084	1.66035e-145	61	469.929	671	413	Aplysia californica
238_GATCAG_trimmed_(paired)_NIG_trap1_contig_21067	3117	membrane protein	-	XP_005648674	2.40384e-35	47	155.606	501	240	Coccomyxa subellipsoidea C-169
238_GATCAG_trimmed_(paired)_NIG_trap1_contig_50090	3117	phosphatidylinositol 4-phosphate 5-kinase 4-like	-	XP_008604096	7.49163e-17	45	95.5153	236	108	Saprolegnia diclina VS20
238_GATCAG_trimmed_(paired)_NIG_trap1_contig_5825	3116	lysosomal alpha-glucosidase isoform x1	EC:3.2.1.20	XP_007442313	0	56	598.971	926	519	Python bivittatus
238_GATCAG_trimmed_(paired)_NIG_trap1_contig_30385	3116	serine threonine-protein kinase nlk-like	EC:2.7.11.24	XP_004075995	9.36237e-72	78	256.144	178	139	Oryzias latipes
238_GATCAG_trimmed_(paired)_NIG_trap1_contig_20622	3115	protein kinase	-	XP_001701307	1.07022e-11	54	74.7146	109	59	Chlamydomonas reinhardtii
238_GATCAG_trimmed_(paired)_NIG_trap1_contig_74253	3114	coatomer subunit beta	-	XP_001639876	0	73	937.562	811	594	Nematostella vectensis
238_GATCAG_trimmed_(paired)_NIG_trap1_contig_165506	3112	fibronectin type iii domain-containing protein 3b isoform x1	-	XP_004526666	7.31815e-31	46	141.739	308	142	Ceratitis capitata
238_GATCAG_trimmed_(paired)_NIG_trap1_contig_34885	3111	ribosome biogenesis protein bms1 homolog	-	XP_007124496	3.9584e-107	66	353.214	345	231	Physeter catodon
238_GATCAG_trimmed_(paired)_NIG_trap1_contig_36675	3111	glug domain protein	-	WP_015789818	1.69683e-11	41	78.9518	312	129	Halorhabdus utahensis DSM 12940
238_GATCAG_trimmed_(paired)_NIG_trap1_contig_101529	3110	titin isoform x4	-	XP_006823021	3.47242e-117	49	411.764	757	372	Saccoglossus kowalevskii
238_GATCAG_trimmed_(paired)_NIG_trap1_contig_20602	3109	glycosyl transferase	-	WP_029230061	1.21487e-22	45	111.694	398	181	Calescamantes bacterium JGI 0000106-I17
238_GATCAG_trimmed_(paired)_NIG_trap1_contig_13752	3108	cyclopropane-fatty-acyl-phospholipid synthase	-	XP_001695321	1.56138e-136	54	452.21	626	343	Chlamydomonas reinhardtii
238_GATCAG_trimmed_(paired)_NIG_trap1_contig_8782	3108	uncharacterized loc100382510 isoform x1	-	XP_003383100	3.13105e-64	56	234.572	422	237	Amphimedon queenslandica
238_GATCAG_trimmed_(paired)_NIG_trap1_contig_25396	3107	acyl- dehydrogenase family member 10	-	XP_006277943	0	64	799.66	898	576	Alligator mississippiensis
238_GATCAG_trimmed_(paired)_NIG_trap1_contig_33525	3107	phosphoglycerate kinase 1	-	NP_491245	1.36381e-32	51	142.124	296	151	Caenorhabditis elegans
238_GATCAG_trimmed_(paired)_NIG_trap1_contig_13134	3106	rho guanine nucleotide exchange factor 12 isoform x1	-	XP_002118052	1.99312e-05	55	58.5362	114	63	Trichoplax adhaerens
238_GATCAG_trimmed_(paired)_NIG_trap1_contig_37298	3106	moesin-like isoform x1	-	XP_005181542	4.44204e-37	50	157.918	339	172	Musca domestica
238_GATCAG_trimmed_(paired)_NIG_trap1_contig_22062	3105	a-kinase anchor protein mitochondrial	-	XP_003138740	3.64848e-96	65	325.865	354	232	Loa loa
238_GATCAG_trimmed_(paired)_NIG_trap1_contig_19389	3105	von willebrand factor a domain-containing protein 3a	-	XP_002590139	1.59015e-60	52	234.958	378	197	Branchiostoma floridae
238_GATCAG_trimmed_(paired)_NIG_trap1_contig_36256	3104	transmembrane protein 8b	-	XP_005105280	2.04532e-62	56	236.884	405	229	Aplysia californica
272_CAGATC_trimmed_(paired)_NIG_trap2_contig_18232	3104	calcium-activated chloride channel regulator 1	-	XP_002751080	1.83206e-104	50	359.762	930	469	Callithrix jacchus
272_CAGATC_trimmed_(paired)_NIG_trap2_contig_23750	3104	bactericidal permeability-increasing protein	-	XP_001016658	0	87	1586.62	988	869	Tetrahymena thermophila
238_GATCAG_trimmed_(paired)_NIG_trap1_contig_45836	3104	dual specificity protein phosphatase cdc14a isoform x2	EC:3.1.3.16	XP_005106694	1.36955e-179	75	545.814	382	290	Aplysia californica
238_GATCAG_trimmed_(paired)_NIG_trap1_contig_38799	3103	kelch-like protein 8	-	XP_005098214	1.49521e-157	65	490.345	573	374	Aplysia californica
238_GATCAG_trimmed_(paired)_NIG_trap1_contig_36123	3103	wd repeat and socs box-containing protein 1 isoform 2	-	NP_506685	2.29269e-05	36	58.151	356	130	Caenorhabditis elegans
272_CAGATC_trimmed_(paired)_NIG_trap2_contig_8064	3101	endoplasmin	-	XP_004069592	0	79	799.66	661	525	Oryzias latipes
238_GATCAG_trimmed_(paired)_NIG_trap1_contig_18866	3100	f-box wd repeat-containing protein 11 isoform x2	-	XP_007474072	0	78	622.468	458	361	Monodelphis domestica
238_GATCAG_trimmed_(paired)_NIG_trap1_contig_23746	3099	collagen type iv alpha-3-binding protein isoform x1	-	XP_005060812	2.38905e-61	49	230.72	535	267	Ficedula albicollis
238_GATCAG_trimmed_(paired)_NIG_trap1_contig_55028	3099	casein kinase i isoform gamma-3-like isoform x7	EC:2.7.11	XP_005100418	0	78	557.37	385	304	Aplysia californica
272_CAGATC_trimmed_(paired)_NIG_trap2_contig_14481	3098	mog interacting and ectopic p-granules protein 1 isoform x1	-	XP_002405649	1.04219e-159	60	499.204	604	368	Ixodes scapularis
238_GATCAG_trimmed_(paired)_NIG_trap1_contig_60601	3097	progesterone-induced-blocking factor 1	-	XP_002737941	1.33642e-121	62	401.749	702	437	Saccoglossus kowalevskii
238_GATCAG_trimmed_(paired)_NIG_trap1_contig_34510	3096	serine threonine-protein kinase chloroplastic-like	-	XP_005649120	1.18927e-125	71	401.364	428	306	Coccomyxa subellipsoidea C-169
238_GATCAG_trimmed_(paired)_NIG_trap1_contig_21256	3096	long-chain-fatty-acid-- ligase acsbg2-like isoform x2	-	XP_002602065	0	66	651.744	667	443	Branchiostoma floridae
238_GATCAG_trimmed_(paired)_NIG_trap1_contig_45796	3096	atp-binding cassette sub-family a member 5	-	XP_003282548	1.03684e-67	57	245.358	380	217	Nomascus leucogenys
238_GATCAG_trimmed_(paired)_NIG_trap1_contig_40998	3095	er membrane protein complex subunit 1-like isoform x1	-	XP_001638961	1.05402e-47	44	194.897	695	307	Nematostella vectensis
238_GATCAG_trimmed_(paired)_NIG_trap1_contig_54897	3095	spectrin beta chain isoform x1	-	XP_006567454	1.54887e-125	56	434.491	886	505	Apis mellifera
238_GATCAG_trimmed_(paired)_NIG_trap1_contig_22542	3095	neuron navigator 2-like	-	XP_005102965	0	73	658.677	591	432	Aplysia californica
238_GATCAG_trimmed_(paired)_NIG_trap1_contig_65785	3094	argonaute 2	-	XP_003374460	0	95	1609.35	851	814	Trichinella spiralis
238_GATCAG_trimmed_(paired)_NIG_trap1_contig_44424	3094	protein crumbs homolog 1	-	XP_006820912	1.56196e-43	48	181.8	327	158	Saccoglossus kowalevskii
238_GATCAG_trimmed_(paired)_NIG_trap1_contig_16865	3093	doublecortin domain-containing protein 2c	-	XP_002733380	3.3731e-15	65	89.7373	93	61	Saccoglossus kowalevskii
238_GATCAG_trimmed_(paired)_NIG_trap1_contig_42059	3093	low quality protein: piezo-type mechanosensitive ion channel component 1-like	-	XP_003747214	1.50547e-70	47	268.855	691	326	Metaseiulus occidentalis
238_GATCAG_trimmed_(paired)_NIG_trap1_contig_22482	3093	neuroblast differentiation-associated protein ahnak isoform x3	-	XP_008272603	9.82265e-16	40	92.8189	707	288	Oryctolagus cuniculus
238_GATCAG_trimmed_(paired)_NIG_trap1_contig_36816	3093	sucrase- intestinal-like	-	XP_006814115	0	68	1013.45	919	626	Saccoglossus kowalevskii
238_GATCAG_trimmed_(paired)_NIG_trap1_contig_5658	3092	unconventional myosin-xv isoform x1	-	XP_003745469	0	70	996.497	947	665	Metaseiulus occidentalis
238_GATCAG_trimmed_(paired)_NIG_trap1_contig_13476	3092	tribbles homolog 2	-	XP_008160626	3.17166e-84	69	286.96	297	206	Eptesicus fuscus
238_GATCAG_trimmed_(paired)_NIG_trap1_contig_70679	3092	pecanex-like protein 1 isoform x4	-	XP_007119432	0	79	811.601	572	457	Physeter catodon
238_GATCAG_trimmed_(paired)_NIG_trap1_contig_57447	3090	neural-cadherin-like	-	XP_007228947	1.38082e-64	45	249.98	1047	473	Astyanax mexicanus
238_GATCAG_trimmed_(paired)_NIG_trap1_contig_7823	3089	lysine-specific demethylase 6a isoform x4	-	XP_003693788	0	78	583.563	460	360	Apis florea
238_GATCAG_trimmed_(paired)_NIG_trap1_contig_21208	3089	cytoplasmic aconitate hydratase	EC:4.2.1.3	XP_791082	0	71	1006.13	940	674	Strongylocentrotus purpuratus
238_GATCAG_trimmed_(paired)_NIG_trap1_contig_63455	3088	mediator of rna polymerase ii transcription subunit 13-like	-	XP_008197272	4.07711e-88	66	209.149	187	124	Tribolium castaneum
238_GATCAG_trimmed_(paired)_NIG_trap1_contig_22860	3087	ankyrin repeat protein	-	WP_013277970	4.24521e-11	44	77.0258	256	115	Acetohalobium arabaticum DSM 5501
238_GATCAG_trimmed_(paired)_NIG_trap1_contig_17798	3087	mothers against decapentaplegic homolog 4 isoform x2	-	XP_008184745	6.66648e-19	50	101.293	159	81	Acyrthosiphon pisum
238_GATCAG_trimmed_(paired)_NIG_trap1_contig_56129	3084	arsenite-resistance protein	-	XP_001844985	1.75274e-55	51	215.698	423	217	Culex quinquefasciatus
238_GATCAG_trimmed_(paired)_NIG_trap1_contig_53512	3084	ras-specific guanine nucleotide-releasing factor 1 isoform x4	-	XP_004269256	2.20497e-48	63	185.267	251	160	Lipotes vexillifer
238_GATCAG_trimmed_(paired)_NIG_trap1_contig_22078	3083	optomotor-blind protein	EC:2.1.2.10	XP_002100101	1.54095e-105	85	251.521	157	134	Drosophila yakuba
238_GATCAG_trimmed_(paired)_NIG_trap1_contig_15578	3082	family 3 adenylate cyclase	-	WP_029638251	7.99894e-11	44	75.8702	254	112	Scytonema hofmanni UTEX 2349
238_GATCAG_trimmed_(paired)_NIG_trap1_contig_37192	3082	arf-gap domain and fg repeat-containing protein 1 isoform x3	-	XP_006817971	5.8087e-59	53	223.402	305	163	Saccoglossus kowalevskii
238_GATCAG_trimmed_(paired)_NIG_trap1_contig_37146	3080	paired amphipathic helix protein sin3a	-	XP_002074586	1.92601e-31	50	143.665	228	115	Drosophila willistoni
238_GATCAG_trimmed_(paired)_NIG_trap1_contig_83128	3080	atp-binding cassette sub-family b member mitochondrial-like	-	XP_004079446	3.31654e-74	51	270.011	555	286	Oryzias latipes
238_GATCAG_trimmed_(paired)_NIG_trap1_contig_13661	3079	venom prothrombin activator pseutarin-c non-catalytic subunit-like	-	XP_003742283	9.24656e-25	39	120.939	771	308	Metaseiulus occidentalis
238_GATCAG_trimmed_(paired)_NIG_trap1_contig_31138	3079	islet cell autoantigen 1 isoform x1	-	XP_005112547	6.07642e-143	79	445.662	348	275	Aplysia californica
238_GATCAG_trimmed_(paired)_NIG_trap1_contig_80953	3079	calcium-activated potassium channel slowpoke isoform x3	-	XP_008197842	0	59	710.679	1009	598	Tribolium castaneum
238_GATCAG_trimmed_(paired)_NIG_trap1_contig_41777	3078	leukocyte receptor cluster member 8 homolog	-	XP_006823735	8.21573e-50	53	197.978	313	166	Saccoglossus kowalevskii
238_GATCAG_trimmed_(paired)_NIG_trap1_contig_47539	3077	dipeptidyl peptidase 4	-	NP_001016233	4.31436e-155	56	489.574	762	431	Xenopus (Silurana) tropicalis
272_CAGATC_trimmed_(paired)_NIG_trap2_contig_5165	3077	translocon-associated protein subunit delta-like	-	XP_005840979	1.78075e-68	43	260.381	924	400	Guillardia theta CCMP2712
238_GATCAG_trimmed_(paired)_NIG_trap1_contig_25126	3077	acetyl- carboxylase-like isoform x6	EC:6.4.1; EC:3.4	XP_002429216	0	73	1181.39	1033	764	Pediculus humanus corporis
238_GATCAG_trimmed_(paired)_NIG_trap1_contig_63234	3075	guanine nucleotide-binding protein g subunit alpha	-	NP_001166852	1.05791e-145	93	402.134	215	201	Bombyx mori
272_CAGATC_trimmed_(paired)_NIG_trap2_contig_24986	3074	rna-binding protein	-	XP_001703388	5.75608e-07	85	62.7734	48	41	Chlamydomonas reinhardtii
238_GATCAG_trimmed_(paired)_NIG_trap1_contig_53338	3073	atp-binding cassette superfamily	-	XP_002904655	1.34557e-139	52	464.922	970	509	Phytophthora infestans T30-4
238_GATCAG_trimmed_(paired)_NIG_trap1_contig_46382	3072	protein tbata isoform x6	-	XP_006223970	2.76244e-05	75	56.9954	44	33	Rattus norvegicus
238_GATCAG_trimmed_(paired)_NIG_trap1_contig_23012	3072	brain tumor protein	-	XP_002079898	8.48349e-151	93	464.922	258	241	Drosophila simulans
238_GATCAG_trimmed_(paired)_NIG_trap1_contig_8058	3071	coiled-coil domain-containing protein 147	-	XP_002733915	0	82	998.808	866	715	Saccoglossus kowalevskii
272_CAGATC_trimmed_(paired)_NIG_trap2_contig_13086	3071	e3 ubiquitin-protein ligase xiap-like	-	XP_003445865	5.77522e-08	52	65.855	96	50	Oreochromis niloticus
238_GATCAG_trimmed_(paired)_NIG_trap1_contig_65376	3071	serine threonine-protein kinase doa isoform x7	EC:2.7.11	XP_006624792	6.99354e-171	81	518.85	373	304	Apis dorsata
238_GATCAG_trimmed_(paired)_NIG_trap1_contig_53331	3071	inositol-tetrakisphosphate 1-kinase	-	NP_001012606	4.16942e-82	65	283.493	316	206	Gallus gallus
238_GATCAG_trimmed_(paired)_NIG_trap1_contig_67383	3071	glutamate--cysteine ligase catalytic subunit	-	XP_008635860	3.18832e-115	58	379.022	502	294	Corvus brachyrhynchos
238_GATCAG_trimmed_(paired)_NIG_trap1_contig_30944	3070	heat shock protein	-	XP_828348	0	64	570.081	690	447	Trypanosoma brucei TREU927
238_GATCAG_trimmed_(paired)_NIG_trap1_contig_54020	3070	von willebrand factor type egf and pentraxin domain-containing protein 1-like	-	XP_002590001	7.41748e-17	51	91.2781	188	96	Branchiostoma floridae
238_GATCAG_trimmed_(paired)_NIG_trap1_contig_3904	3067	low-density lipoprotein receptor-related protein 5	-	XP_795095	2.00328e-09	42	71.633	419	176	Strongylocentrotus purpuratus
238_GATCAG_trimmed_(paired)_NIG_trap1_contig_31089	3066	glutamate--cysteine ligase-like	-	XP_005188299	2.96994e-75	54	272.322	389	212	Musca domestica
238_GATCAG_trimmed_(paired)_NIG_trap1_contig_26895	3065	cgmp-dependent protein kinase 1 isoform x1	EC:2.7.11.12	XP_008184298	0	81	683.715	497	404	Acyrthosiphon pisum
272_CAGATC_trimmed_(paired)_NIG_trap2_contig_38252	3065	granule-bound starch synthase chloroplastic amyloplastic-like	EC:2.4.1.21	XP_002946653	0	79	759.985	581	460	Volvox carteri f. nagariensis
238_GATCAG_trimmed_(paired)_NIG_trap1_contig_11583	3065	probable exonuclease mut-7 homolog isoform x1	-	XP_007898398	2.04739e-64	45	244.202	740	336	Callorhinchus milii
238_GATCAG_trimmed_(paired)_NIG_trap1_contig_39215	3064	polycystic kidney disease protein 1-like 2-like	-	XP_002732126	3.52413e-29	40	136.346	716	289	Saccoglossus kowalevskii
238_GATCAG_trimmed_(paired)_NIG_trap1_contig_79737	3063	tubulin polyglutamylase ttll6-like isoform x5	-	XP_005089707	0	72	610.142	571	413	Aplysia californica
238_GATCAG_trimmed_(paired)_NIG_trap1_contig_9307	3062	aminopeptidase n	-	XP_005009299	2.51416e-161	53	512.301	914	488	Anas platyrhynchos
238_GATCAG_trimmed_(paired)_NIG_trap1_contig_14137	3062	syntaxin-binding protein 5- partial	-	XP_005089335	1.72253e-73	60	276.944	425	258	Aplysia californica
238_GATCAG_trimmed_(paired)_NIG_trap1_contig_33506	3062	kalirin-like isoform x2	-	XP_008326388	1.90079e-81	61	301.597	375	231	Cynoglossus semilaevis
238_GATCAG_trimmed_(paired)_NIG_trap1_contig_37762	3062	sterol o-acyltransferase 1	EC:2.3.1.26	XP_005102295	0	70	587.415	547	384	Aplysia californica
238_GATCAG_trimmed_(paired)_NIG_trap1_contig_28138	3061	eukaryotic translation initiation factor 3 subunit c isoform a	-	XP_007948379	0	76	758.829	583	445	Orycteropus afer afer
238_GATCAG_trimmed_(paired)_NIG_trap1_contig_22654	3061	atp-binding cassette sub-family a member 5-like	-	XP_002116837	3.57343e-93	53	335.495	609	323	Trichoplax adhaerens
238_GATCAG_trimmed_(paired)_NIG_trap1_contig_68659	3060	nuclear receptor corepressor 2 isoform x4	-	XP_007905972	8.15049e-14	71	86.2705	77	55	Callorhinchus milii
238_GATCAG_trimmed_(paired)_NIG_trap1_contig_68505	3060	ubiquilin-1 isoform x1	-	XP_005355342	2.28912e-80	58	284.263	464	271	Microtus ochrogaster
238_GATCAG_trimmed_(paired)_NIG_trap1_contig_75153	3059	mitochondrial import receptor subunit tom70	-	XP_006823305	1.38201e-43	56	178.333	301	170	Saccoglossus kowalevskii
238_GATCAG_trimmed_(paired)_NIG_trap1_contig_17882	3059	zinc transporter 2-like	-	XP_005108766	7.48852e-57	77	210.69	159	124	Aplysia californica
238_GATCAG_trimmed_(paired)_NIG_trap1_contig_45057	3058	lysophospholipid acyltransferase 5	-	NP_001087473	1.12657e-64	65	236.113	238	156	Xenopus laevis
238_GATCAG_trimmed_(paired)_NIG_trap1_contig_82900	3058	dihydrolipoyllysine-residue succinyltransferase component of 2-oxoglutarate dehydrogenase mitochondrial	EC:2.3.1.61	XP_005343417	2.44303e-145	66	453.751	495	331	Microtus ochrogaster
238_GATCAG_trimmed_(paired)_NIG_trap1_contig_9948	3058	von willebrand factor type egf and pentraxin domain-containing protein 1-like	-	XP_005106877	3.32948e-29	49	136.732	313	156	Aplysia californica
272_CAGATC_trimmed_(paired)_NIG_trap2_contig_33972	3057	valine--trna ligase-like	EC:6.1.1	XP_004353366	0	77	1117.06	859	662	Acanthamoeba castellanii str. Neff
238_GATCAG_trimmed_(paired)_NIG_trap1_contig_3895	3057	low-density lipoprotein receptor-related protein 4	-	XP_006261466	2.10077e-121	51	419.468	790	405	Alligator mississippiensis
238_GATCAG_trimmed_(paired)_NIG_trap1_contig_79704	3056	t-complex protein 11-like protein 2 isoform x1	-	XP_005104684	7.18541e-69	62	249.21	337	209	Aplysia californica
238_GATCAG_trimmed_(paired)_NIG_trap1_contig_62928	3056	filamin-a isoform x4	-	XP_008178840	0	62	846.655	1036	648	Acyrthosiphon pisum
238_GATCAG_trimmed_(paired)_NIG_trap1_contig_2663	3055	high affinity camp-specific 3 -cyclic phosphodiesterase 7a	EC:3.1.4	XP_006037807	2.00095e-117	65	380.178	415	270	Alligator sinensis
238_GATCAG_trimmed_(paired)_NIG_trap1_contig_1688	3055	tho complex subunit 2-like	-	XP_002408245	6.32595e-124	65	421.009	474	309	Ixodes scapularis
238_GATCAG_trimmed_(paired)_NIG_trap1_contig_20617	3055	gtp-binding protein 2	-	XP_002613213	0	74	590.497	571	427	Branchiostoma floridae
238_GATCAG_trimmed_(paired)_NIG_trap1_contig_27147	3055	allene oxide synthase-lipoxygenase	-	XP_789433	0	60	556.984	660	402	Strongylocentrotus purpuratus
272_CAGATC_trimmed_(paired)_NIG_trap2_contig_19706	3054	heterogeneous nuclear ribonucleoprotein 27c isoform 1 isoform x1	-	XP_002950826	1.39549e-64	72	230.335	199	144	Volvox carteri f. nagariensis
238_GATCAG_trimmed_(paired)_NIG_trap1_contig_23378	3054	endoplasmin	-	XP_007541888	0	80	904.82	729	588	Poecilia formosa
238_GATCAG_trimmed_(paired)_NIG_trap1_contig_33718	3052	melanotransferrin	-	XP_005096547	0	57	566.614	769	446	Aplysia californica
238_GATCAG_trimmed_(paired)_NIG_trap1_contig_8570	3052	laminin subunit alpha-like	-	XP_003708488	0	70	1111.67	969	686	Megachile rotundata
238_GATCAG_trimmed_(paired)_NIG_trap1_contig_26235	3051	thymosin isoform 2	-	XP_005179401	2.11287e-09	63	67.0106	99	63	Musca domestica
238_GATCAG_trimmed_(paired)_NIG_trap1_contig_2951	3050	plastin-3-like isoform x2	-	XP_003702325	0	69	607.06	627	438	Megachile rotundata
272_CAGATC_trimmed_(paired)_NIG_trap2_contig_18630	3050	epididymis-specific alpha-mannosidase	-	XP_004358367	9.97283e-135	50	443.351	950	482	Dictyostelium fasciculatum
238_GATCAG_trimmed_(paired)_NIG_trap1_contig_3413	3049	high mobility group protein dsp1-like	-	XP_005104049	6.23881e-51	69	188.734	177	123	Aplysia californica
238_GATCAG_trimmed_(paired)_NIG_trap1_contig_10368	3048	staphylococcal nuclease domain-containing protein 1	-	XP_798852	0	74	1028.85	896	671	Strongylocentrotus purpuratus
238_GATCAG_trimmed_(paired)_NIG_trap1_contig_70664	3048	cytoskeleton-associated protein 5 isoform x1	-	XP_002608551	2.50918e-158	66	525.013	612	405	Branchiostoma floridae
238_GATCAG_trimmed_(paired)_NIG_trap1_contig_94455	3047	rna helicase	-	WP_020376938	4.52917e-90	64	304.679	359	231	Candidatus Microthrix parvicella
272_CAGATC_trimmed_(paired)_NIG_trap2_contig_20934	3047	endothelin-converting enzyme 2 isoform x4	-	XP_001333228	1.11032e-88	49	311.997	702	345	Danio rerio
238_GATCAG_trimmed_(paired)_NIG_trap1_contig_39564	3046	microtubule-associated protein futsch-like isoform x15	-	XP_005090286	0.000206266	50	55.4546	135	68	Aplysia californica
238_GATCAG_trimmed_(paired)_NIG_trap1_contig_5257	3046	187-kda microtubule-associated protein air9	-	XP_820721	0	55	563.918	813	455	Trypanosoma cruzi strain CL Brener
238_GATCAG_trimmed_(paired)_NIG_trap1_contig_7751	3044	pyruvate kinase pkm isoform x1	-	XP_005905654	0	78	701.819	524	412	Bos mutus
238_GATCAG_trimmed_(paired)_NIG_trap1_contig_33057	3043	lim domain-binding protein 2-like	-	XP_003397355	1.65471e-32	46	144.05	312	144	Bombus terrestris
238_GATCAG_trimmed_(paired)_NIG_trap1_contig_40461	3043	peroxisomal acyl-coenzyme a oxidase 1 isoform x2	-	XP_002589084	8.03019e-179	66	545.814	556	370	Branchiostoma floridae
238_GATCAG_trimmed_(paired)_NIG_trap1_contig_16031	3042	myelin regulatory factor-like protein	-	XP_793768	7.25788e-93	51	330.872	638	327	Strongylocentrotus purpuratus
238_GATCAG_trimmed_(paired)_NIG_trap1_contig_113659	3042	vacuolar protein sorting-associated protein 13c-like	-	XP_003397216	3.71986e-24	44	120.168	391	173	Bombus terrestris
238_GATCAG_trimmed_(paired)_NIG_trap1_contig_36864	3041	glycogen phosphorylase 1	-	XP_001024430	0	94	1536.16	860	811	Tetrahymena thermophila
238_GATCAG_trimmed_(paired)_NIG_trap1_contig_79084	3040	lysosomal alpha-glucosidase-like isoform x2	-	XP_002932561	0	65	849.736	904	592	Xenopus (Silurana) tropicalis
238_GATCAG_trimmed_(paired)_NIG_trap1_contig_71123	3040	glycosyl hydrolase	-	WP_014690656	4.16921e-12	54	78.1814	135	73	Actinoplanes sp. SE50/110
238_GATCAG_trimmed_(paired)_NIG_trap1_contig_93047	3039	zinc finger protein 598	-	XP_004921935	8.9642e-19	58	101.679	127	74	Bombyx mori
238_GATCAG_trimmed_(paired)_NIG_trap1_contig_31656	3038	protocadherin-like wing polarity protein stan-like	-	XP_006817434	1.43828e-12	41	82.0333	504	210	Saccoglossus kowalevskii
238_GATCAG_trimmed_(paired)_NIG_trap1_contig_75341	3038	protocadherin-7-like isoform x5	-	XP_003385819	9.6626e-15	55	89.3521	185	102	Amphimedon queenslandica
238_GATCAG_trimmed_(paired)_NIG_trap1_contig_109491	3038	maguk p55 subfamily member 5	-	XP_006021464	5.90382e-180	65	551.592	649	427	Alligator sinensis
238_GATCAG_trimmed_(paired)_NIG_trap1_contig_24362	3038	probable inactive protein kinase-like protein 071	-	XP_002120139	5.28368e-29	52	132.494	222	116	Ciona intestinalis
238_GATCAG_trimmed_(paired)_NIG_trap1_contig_12785	3038	atrial natriuretic peptide receptor 2-like	-	XP_004911471	4.36659e-15	61	90.1225	132	81	Xenopus (Silurana) tropicalis
238_GATCAG_trimmed_(paired)_NIG_trap1_contig_2451	3036	mitofusin-2 isoform x1	-	XP_005109637	1.14076e-123	56	406.757	790	443	Aplysia californica
238_GATCAG_trimmed_(paired)_NIG_trap1_contig_12590	3036	apoptosis-inducing factor mitochondrial-like isoform x1	-	XP_001989001	1.42025e-63	45	238.039	596	272	Drosophila grimshawi
238_GATCAG_trimmed_(paired)_NIG_trap1_contig_8123	3036	long-chain fatty acid transport protein 1-like	-	XP_005095244	0	71	681.404	624	445	Aplysia californica
238_GATCAG_trimmed_(paired)_NIG_trap1_contig_41077	3036	tbc1 domain family member 9	-	XP_002600999	7.02277e-153	72	496.123	453	327	Branchiostoma floridae
238_GATCAG_trimmed_(paired)_NIG_trap1_contig_77408	3035	dynein regulatory complex protein 1	-	XP_780999	0	61	559.296	779	478	Strongylocentrotus purpuratus
238_GATCAG_trimmed_(paired)_NIG_trap1_contig_53315	3035	hypothetical protein CAOG_05111	-	XP_004346796	0.000368571	43	54.299	258	111	Capsaspora owczarzaki ATCC 30864
272_CAGATC_trimmed_(paired)_NIG_trap2_contig_24877	3035	nad+ dependent glutamate dehydrogenase	-	XP_003285755	0	57	685.256	1007	577	Dictyostelium purpureum
238_GATCAG_trimmed_(paired)_NIG_trap1_contig_17489	3034	switch-associated protein 70	-	XP_003781140	4.02233e-19	50	102.064	254	127	Otolemur garnettii
238_GATCAG_trimmed_(paired)_NIG_trap1_contig_43850	3034	radixin isoform x2	-	XP_002733683	1.37782e-106	70	355.14	301	211	Saccoglossus kowalevskii
272_CAGATC_trimmed_(paired)_NIG_trap2_contig_60888	3034	neuroplastin isoform x1	-	XP_002414953	7.78109e-10	51	70.0922	151	78	Ixodes scapularis
238_GATCAG_trimmed_(paired)_NIG_trap1_contig_87214	3033	filamin-a isoform x1	-	XP_002423659	4.41142e-117	59	409.838	526	311	Pediculus humanus corporis
238_GATCAG_trimmed_(paired)_NIG_trap1_contig_87622	3029	26s proteasome non-atpase regulatory subunit 2	-	XP_967560	0	80	1052.74	877	702	Tribolium castaneum
272_CAGATC_trimmed_(paired)_NIG_trap2_contig_10025	3029	kinase-like protein	-	XP_001692574	2.06611e-85	64	287.345	288	187	Chlamydomonas reinhardtii
272_CAGATC_trimmed_(paired)_NIG_trap2_contig_16447	3029	f-box only protein 33-like	-	XP_002413413	5.15471e-41	58	166.392	268	158	Ixodes scapularis
238_GATCAG_trimmed_(paired)_NIG_trap1_contig_28956	3029	hemocyte protein-glutamine gamma-glutamyltransferase-like	-	XP_972752	0	68	707.212	709	489	Tribolium castaneum
272_CAGATC_trimmed_(paired)_NIG_trap2_contig_152	3027	zinc finger ccch domain-containing protein 50-like	-	XP_001690663	2.13964e-57	81	221.476	137	112	Chlamydomonas reinhardtii
272_CAGATC_trimmed_(paired)_NIG_trap2_contig_28271	3024	protein kinase domain containing protein	-	XP_004352790	0	59	689.493	973	577	Acanthamoeba castellanii str. Neff
238_GATCAG_trimmed_(paired)_NIG_trap1_contig_17683	3022	nuclear pore complex protein nup107	-	XP_006815564	0	60	630.172	872	530	Saccoglossus kowalevskii
238_GATCAG_trimmed_(paired)_NIG_trap1_contig_11545	3022	mitogen-activated protein kinase kinase kinase 12 isoform x2	EC:2.7.11.25; EC:2.7.11	XP_002598495	7.68488e-178	81	550.821	371	304	Branchiostoma floridae
238_GATCAG_trimmed_(paired)_NIG_trap1_contig_25585	3022	protein af-10-like	-	XP_008477744	1.99848e-68	67	240.35	219	148	Diaphorina citri
238_GATCAG_trimmed_(paired)_NIG_trap1_contig_35178	3021	protein fantom-like	-	XP_002612308	0	69	888.641	933	648	Branchiostoma floridae
238_GATCAG_trimmed_(paired)_NIG_trap1_contig_34019	3021	repulsive guidance molecule a-like	-	XP_005105364	1.99654e-41	44	169.859	451	199	Aplysia californica
238_GATCAG_trimmed_(paired)_NIG_trap1_contig_17225	3021	solute carrier family 15 member 2 isoform x1	-	NP_001080398	2.48184e-131	58	424.476	733	426	Xenopus laevis
238_GATCAG_trimmed_(paired)_NIG_trap1_contig_26015	3020	eukaryotic translation initiation factor 5	-	XP_003136179	1.44199e-96	61	323.168	459	284	Loa loa
238_GATCAG_trimmed_(paired)_NIG_trap1_contig_35281	3020	inactive ubiquitin carboxyl-terminal hydrolase 53	-	XP_002120975	2.01881e-107	68	360.918	341	234	Ciona intestinalis
238_GATCAG_trimmed_(paired)_NIG_trap1_contig_78778	3020	ferm domain-containing protein 8	-	XP_008121231	5.90343e-48	55	129.798	252	140	Anolis carolinensis
238_GATCAG_trimmed_(paired)_NIG_trap1_contig_48548	3015	protein vav-like	-	XP_002415437	3.9735e-64	49	237.269	455	226	Ixodes scapularis
238_GATCAG_trimmed_(paired)_NIG_trap1_contig_32840	3015	superkiller viralicidic activity 2-like 2	-	XP_007421404	0	71	1057.74	983	700	Python bivittatus
238_GATCAG_trimmed_(paired)_NIG_trap1_contig_97418	3015	serine threonine-protein phosphatase 4 regulatory subunit 3a	-	XP_005109405	0	78	873.618	762	595	Aplysia californica
238_GATCAG_trimmed_(paired)_NIG_trap1_contig_2037	3014	cyclic amp-responsive element-binding protein 1 isoform x3	-	XP_007891679	2.43803e-21	49	106.301	259	128	Callorhinchus milii
238_GATCAG_trimmed_(paired)_NIG_trap1_contig_46037	3014	staphylococcal nuclease domain-containing protein 1	-	XP_002732557	2.97884e-103	50	355.525	912	457	Saccoglossus kowalevskii
238_GATCAG_trimmed_(paired)_NIG_trap1_contig_17813	3013	transient receptor potential cation channel subfamily a member 1 homolog	-	XP_797912	1.5757e-86	51	311.227	728	373	Strongylocentrotus purpuratus
238_GATCAG_trimmed_(paired)_NIG_trap1_contig_24943	3013	zinc metalloproteinase toh-2 precursor	-	NP_001022731	2.6051e-56	53	215.312	365	196	Caenorhabditis elegans
272_CAGATC_trimmed_(paired)_NIG_trap2_contig_5159	3013	tetratricopeptide repeat domain containing protein	-	XP_004367723	5.22575e-59	48	229.565	478	232	Acanthamoeba castellanii str. Neff
238_GATCAG_trimmed_(paired)_NIG_trap1_contig_64088	3012	dual specificity protein phosphatase 14	EC:3.1.3	XP_005090029	1.59881e-57	76	206.453	172	132	Aplysia californica
238_GATCAG_trimmed_(paired)_NIG_trap1_contig_45536	3012	exocyst complex component 6b	-	XP_005089455	0	72	637.876	621	452	Aplysia californica
238_GATCAG_trimmed_(paired)_NIG_trap1_contig_105206	3011	lish domain-containing protein armc9	-	XP_006813646	3.37555e-177	58	551.206	750	438	Saccoglossus kowalevskii
238_GATCAG_trimmed_(paired)_NIG_trap1_contig_30900	3011	protein fam92a1-like	-	XP_006818258	4.66586e-13	47	80.8777	214	101	Saccoglossus kowalevskii
238_GATCAG_trimmed_(paired)_NIG_trap1_contig_36976	3010	phosphatidylinositol 4-kinase beta isoform x3	EC:2.7.1.67	XP_005094115	0	79	688.723	500	397	Aplysia californica
238_GATCAG_trimmed_(paired)_NIG_trap1_contig_57533	3009	zinc finger protein glis3	-	XP_006825750	1.80878e-62	75	239.195	172	129	Saccoglossus kowalevskii
238_GATCAG_trimmed_(paired)_NIG_trap1_contig_8213	3008	rb1-inducible coiled-coil protein 1 isoform x1	-	XP_003399252	1.51591e-68	62	260.766	293	182	Bombus terrestris
238_GATCAG_trimmed_(paired)_NIG_trap1_contig_79993	3008	receptor-type tyrosine-protein phosphatase t-like	-	XP_008570077	2.10357e-148	50	481.1	886	444	Galeopterus variegatus
238_GATCAG_trimmed_(paired)_NIG_trap1_contig_67610	3008	leucine-rich repeats and immunoglobulin-like domains protein 3	-	XP_003221313	4.81616e-168	59	533.872	752	449	Anolis carolinensis
238_GATCAG_trimmed_(paired)_NIG_trap1_contig_51858	3007	syntaxin-binding protein 1 isoform x2	-	XP_002430586	0	79	795.808	591	471	Pediculus humanus corporis
238_GATCAG_trimmed_(paired)_NIG_trap1_contig_73723	3007	epidermal growth factor receptor substrate 15-like 1 isoform x3	-	XP_006989952	1.05194e-112	53	377.096	699	373	Peromyscus maniculatus bairdii
238_GATCAG_trimmed_(paired)_NIG_trap1_contig_104282	3005	centrosomal protein of 290 kda	-	XP_006816174	0	64	706.442	1014	651	Saccoglossus kowalevskii
238_GATCAG_trimmed_(paired)_NIG_trap1_contig_2886	3005	integrin beta-ps-like isoform x1	-	XP_004521716	0	73	740.725	701	515	Ceratitis capitata
238_GATCAG_trimmed_(paired)_NIG_trap1_contig_55398	3005	lysosomal alpha-glucosidase-like	EC:3.2.1	XP_969694	0	63	778.089	865	550	Tribolium castaneum
238_GATCAG_trimmed_(paired)_NIG_trap1_contig_62216	3003	protein - partial	-	XP_006816058	5.14157e-68	71	239.58	227	163	Saccoglossus kowalevskii
238_GATCAG_trimmed_(paired)_NIG_trap1_contig_40446	3003	cd109 antigen isoform 1	-	NP_493614	1.2024e-58	42	229.95	958	411	Caenorhabditis elegans
238_GATCAG_trimmed_(paired)_NIG_trap1_contig_46556	3002	coiled-coil domain-containing protein 40	-	XP_005091971	0	68	707.983	874	603	Aplysia californica
272_CAGATC_trimmed_(paired)_NIG_trap2_contig_7782	3002	lysosomal alpha-glucosidase	EC:3.2.1.20	XP_005283057	0	58	603.208	834	490	Chrysemys picta bellii
238_GATCAG_trimmed_(paired)_NIG_trap1_contig_62034	3001	PREDICTED: uncharacterized protein LOC100906063	-	XP_003743118	0	75	1031.94	843	639	Metaseiulus occidentalis
238_GATCAG_trimmed_(paired)_NIG_trap1_contig_38931	3001	monocarboxylate transporter 13	-	XP_008187895	7.80243e-89	51	314.694	691	358	Acyrthosiphon pisum
238_GATCAG_trimmed_(paired)_NIG_trap1_contig_16488	3000	phospholipid scramblase 2-like	-	XP_006813280	9.73909e-79	73	268.47	232	170	Saccoglossus kowalevskii
238_GATCAG_trimmed_(paired)_NIG_trap1_contig_71068	3000	cyclin-dependent kinase 5 activator 1-like	-	XP_002404505	4.19747e-78	90	267.7	155	141	Ixodes scapularis
238_GATCAG_trimmed_(paired)_NIG_trap1_contig_22599	3000	vacuolar protein sorting-associated protein 11 homolog	-	XP_006822187	0	71	957.592	908	651	Saccoglossus kowalevskii
238_GATCAG_trimmed_(paired)_NIG_trap1_contig_26945	3000	dna replication licensing factor mcm6	-	XP_005107817	0	84	1240.33	819	694	Aplysia californica
238_GATCAG_trimmed_(paired)_NIG_trap1_contig_4320	2999	sodium- and chloride-dependent glycine transporter 2	-	XP_005091061	3.14224e-161	63	501.516	600	378	Aplysia californica
238_GATCAG_trimmed_(paired)_NIG_trap1_contig_10444	2998	glutamate dehydrogenase mitochondrial	-	NP_001011138	0	81	701.049	502	410	Xenopus (Silurana) tropicalis
272_CAGATC_trimmed_(paired)_NIG_trap2_contig_15707	2997	spectrin alpha non-erythrocytic 1 isoform x4	-	XP_003288439	1.28912e-77	57	242.276	408	235	Dictyostelium purpureum
238_GATCAG_trimmed_(paired)_NIG_trap1_contig_37003	2996	mitochondrial 10-formyltetrahydrofolate dehydrogenase	-	XP_008282969	0	75	1133.24	926	700	Stegastes partitus
238_GATCAG_trimmed_(paired)_NIG_trap1_contig_75000	2996	egf domain-containing protein	-	XP_001430812	4.58953e-06	73	60.8474	38	28	Paramecium tetraurelia strain d4-2
238_GATCAG_trimmed_(paired)_NIG_trap1_contig_13253	2995	heterogeneous nuclear ribonucleoprotein l-like	-	XP_005106833	7.44155e-49	57	192.2	234	135	Aplysia californica
238_GATCAG_trimmed_(paired)_NIG_trap1_contig_28868	2994	ring finger protein 38	-	XP_008561008	5.23719e-45	77	184.496	140	109	Microplitis demolitor
238_GATCAG_trimmed_(paired)_NIG_trap1_contig_1303	2994	major vault protein	-	XP_005108623	0	81	1175.61	859	697	Aplysia californica
238_GATCAG_trimmed_(paired)_NIG_trap1_contig_11513	2993	callose synthase 5-like	-	XP_008342869	6.30195e-72	45	272.322	717	324	Malus domestica
238_GATCAG_trimmed_(paired)_NIG_trap1_contig_16016	2993	1-phosphatidylinositol -bisphosphate phosphodiesterase delta-4-like	-	XP_004081867	8.69921e-139	55	446.047	708	391	Oryzias latipes
272_CAGATC_trimmed_(paired)_NIG_trap2_contig_21836	2993	hepatocyte growth factor receptor-like	EC:2.7.10.1	XP_002126518	7.48731e-113	48	390.193	1031	502	Ciona intestinalis
238_GATCAG_trimmed_(paired)_NIG_trap1_contig_50511	2991	ap-3 complex subunit delta-1 isoform x2	-	XP_005734134	0	78	856.284	679	533	Pundamilia nyererei
238_GATCAG_trimmed_(paired)_NIG_trap1_contig_41627	2991	ski oncogene-like	-	XP_002587390	3.75385e-69	69	243.047	222	154	Branchiostoma floridae
238_GATCAG_trimmed_(paired)_NIG_trap1_contig_20987	2991	trithorax group protein osa-like isoform x3	-	XP_005097099	2.32093e-34	69	153.295	155	108	Aplysia californica
238_GATCAG_trimmed_(paired)_NIG_trap1_contig_11804	2989	receptor-type tyrosine-protein phosphatase r isoform x3	EC:3.1.3.41	XP_002405508	5.83725e-32	51	140.584	202	105	Ixodes scapularis
238_GATCAG_trimmed_(paired)_NIG_trap1_contig_37455	2988	unc-112-related isoform x1	-	XP_005094708	4.49197e-26	50	119.398	253	128	Aplysia californica
238_GATCAG_trimmed_(paired)_NIG_trap1_contig_10027	2988	spectrin alpha chain-like	-	XP_002430009	0	78	1011.13	821	644	Pediculus humanus corporis
238_GATCAG_trimmed_(paired)_NIG_trap1_contig_26041	2986	prestin isoform x1	-	XP_005013704	6.00687e-127	58	414.075	713	415	Anas platyrhynchos
272_CAGATC_trimmed_(paired)_NIG_trap2_contig_24914	2986	voltage-dependent calcium channel subunit alpha-2 delta-3	-	XP_969952	0	60	739.569	968	584	Tribolium castaneum
238_GATCAG_trimmed_(paired)_NIG_trap1_contig_23906	2985	cystathionine beta-synthase	EC:4.2.1.22	NP_001086820	0	75	573.163	518	392	Xenopus laevis
238_GATCAG_trimmed_(paired)_NIG_trap1_contig_42269	2985	intersectin-1 isoform x2	-	XP_003148991	3.97203e-51	62	189.504	223	139	Loa loa
238_GATCAG_trimmed_(paired)_NIG_trap1_contig_66427	2985	probable phospholipid-transporting atpase if	-	XP_007669136	3.11577e-61	56	237.654	388	219	Ornithorhynchus anatinus
238_GATCAG_trimmed_(paired)_NIG_trap1_contig_63000	2984	protein fam13a	-	XP_004915859	3.28211e-09	68	70.0922	87	60	Xenopus (Silurana) tropicalis
238_GATCAG_trimmed_(paired)_NIG_trap1_contig_25548	2984	transmembrane protein 181	-	XP_007892069	5.27761e-21	49	106.686	389	192	Callorhinchus milii
238_GATCAG_trimmed_(paired)_NIG_trap1_contig_3935	2984	inositol -trisphosphate receptor type 2 isoform x2	-	XP_004333542	1.06383e-39	50	170.629	413	208	Acanthamoeba castellanii str. Neff
238_GATCAG_trimmed_(paired)_NIG_trap1_contig_3663	2983	protein phosphatase inhibitor 2	-	XP_003792733	2.08162e-12	54	77.411	88	48	Otolemur garnettii
238_GATCAG_trimmed_(paired)_NIG_trap1_contig_35173	2983	apoptotic chromatin condensation inducer in the nucleus isoform x4	-	XP_004521415	1.64762e-47	61	190.274	243	149	Ceratitis capitata
238_GATCAG_trimmed_(paired)_NIG_trap1_contig_40921	2982	kh domain containing protein	-	XP_001894424	1.98253e-35	69	149.828	155	108	Brugia malayi
238_GATCAG_trimmed_(paired)_NIG_trap1_contig_39071	2982	2-oxoglutarate mitochondrial isoform x3	-	XP_001849140	0	74	1179.47	912	681	Culex quinquefasciatus
272_CAGATC_trimmed_(paired)_NIG_trap2_contig_24997	2982	rna-directed dna polymerase	-	XP_004929571	1.40589e-07	48	65.855	213	103	Bombyx mori
238_GATCAG_trimmed_(paired)_NIG_trap1_contig_56309	2982	serine threonine-protein kinase pim-1	-	XP_006628558	2.58444e-107	78	347.821	267	210	Lepisosteus oculatus
238_GATCAG_trimmed_(paired)_NIG_trap1_contig_18886	2981	tsc22 domain family protein 3 isoform x2	-	XP_005494022	2.05008e-14	85	81.2629	60	51	Zonotrichia albicollis
238_GATCAG_trimmed_(paired)_NIG_trap1_contig_46081	2981	synaptotagmin-like protein 5 isoform x1	-	XP_002412969	1.5676e-98	70	350.517	327	231	Ixodes scapularis
238_GATCAG_trimmed_(paired)_NIG_trap1_contig_17205	2980	gram domain-containing protein 1b-like	-	XP_002062677	3.56308e-07	38	62.3882	232	90	Drosophila willistoni
238_GATCAG_trimmed_(paired)_NIG_trap1_contig_16718	2978	catenin beta-1 isoform x3	-	NP_001191600	1.50687e-119	61	397.127	473	290	Aplysia californica
238_GATCAG_trimmed_(paired)_NIG_trap1_contig_20835	2978	transmembrane protein 87a-like isoform x2	-	XP_002597223	1.75212e-79	67	275.789	373	251	Branchiostoma floridae
238_GATCAG_trimmed_(paired)_NIG_trap1_contig_1417	2977	solute carrier family 15 member 2 isoform x1	-	XP_004889203	8.27536e-135	57	435.261	723	419	Heterocephalus glaber
238_GATCAG_trimmed_(paired)_NIG_trap1_contig_24013	2977	serine threonine-protein kinase pak 1	EC:2.7.11	XP_001655678	7.32345e-118	75	385.571	308	231	Aedes aegypti
238_GATCAG_trimmed_(paired)_NIG_trap1_contig_98491	2977	choline transporter-like protein 2 isoform x1	-	XP_007107329	5.68553e-69	51	254.603	608	311	Physeter catodon
272_CAGATC_trimmed_(paired)_NIG_trap2_contig_28226	2976	fad binding domain protein	-	XP_002946174	4.98055e-107	58	354.369	483	284	Volvox carteri f. nagariensis
238_GATCAG_trimmed_(paired)_NIG_trap1_contig_112426	2976	dna ligase 3 isoform x2	EC:6.5.1.1	XP_003770046	0	79	525.013	383	305	Sarcophilus harrisii
238_GATCAG_trimmed_(paired)_NIG_trap1_contig_47475	2975	fibronectin type iii domain protein	-	XP_003379837	2.85918e-77	50	290.041	657	329	Trichinella spiralis
238_GATCAG_trimmed_(paired)_NIG_trap1_contig_92899	2974	protein furry-like	-	XP_005111706	0	67	942.184	992	665	Aplysia californica
272_CAGATC_trimmed_(paired)_NIG_trap2_contig_9755	2974	guanine deaminase	-	XP_001695623	1.29752e-178	74	540.806	449	335	Chlamydomonas reinhardtii
238_GATCAG_trimmed_(paired)_NIG_trap1_contig_48258	2974	plasminogen activator inhibitor 1 rna-binding protein	-	NP_001279526	4.42247e-09	56	69.3218	142	80	Callorhinchus milii
238_GATCAG_trimmed_(paired)_NIG_trap1_contig_23855	2970	glypican-6 isoform x2	-	XP_003752892	1.07512e-148	69	465.307	462	321	Rattus norvegicus
238_GATCAG_trimmed_(paired)_NIG_trap1_contig_19393	2970	sodium potassium-transporting atpase subunit alpha-like	EC:3.6.3.9	XP_003737553	0	63	787.334	977	623	Metaseiulus occidentalis
272_CAGATC_trimmed_(paired)_NIG_trap2_contig_2082	2970	major vault protein	-	XP_003292154	0	79	989.949	827	656	Dictyostelium purpureum
238_GATCAG_trimmed_(paired)_NIG_trap1_contig_56116	2969	tumor protein p73 isoform x2	-	XP_005113064	1.78406e-112	75	369.392	302	228	Aplysia californica
238_GATCAG_trimmed_(paired)_NIG_trap1_contig_29352	2968	circularly permutated ras protein 1-like	-	XP_003382888	1.89582e-125	56	417.157	657	369	Amphimedon queenslandica
238_GATCAG_trimmed_(paired)_NIG_trap1_contig_34612	2968	jouberin isoform x1	-	XP_005090147	0	59	650.973	877	524	Aplysia californica
238_GATCAG_trimmed_(paired)_NIG_trap1_contig_24688	2967	extracellular matrix protein	-	XP_646785	0	57	636.336	997	569	Dictyostelium discoideum AX4
238_GATCAG_trimmed_(paired)_NIG_trap1_contig_40860	2967	presenilin-1 isoform x2	-	XP_006184570	2.09812e-58	68	218.009	287	198	Camelus ferus
238_GATCAG_trimmed_(paired)_NIG_trap1_contig_22961	2967	ceramide synthase 6-like	EC:2.3.1.24	XP_002036805	9.66851e-101	60	333.183	405	245	Drosophila sechellia
272_CAGATC_trimmed_(paired)_NIG_trap2_contig_19101	2966	polypyrimidine tract-binding protein homolog 1-like isoform x1	-	XP_006297839	1.68865e-85	60	291.967	348	210	Capsella rubella
238_GATCAG_trimmed_(paired)_NIG_trap1_contig_16189	2966	intermediate filament protein	-	XP_003377744	8.37435e-113	67	373.629	461	312	Trichinella spiralis
238_GATCAG_trimmed_(paired)_NIG_trap1_contig_32868	2966	and ph domain-containing protein 4	-	XP_007970947	1.03395e-98	62	334.339	394	248	Chlorocebus sabaeus
238_GATCAG_trimmed_(paired)_NIG_trap1_contig_36101	2966	an1-type zinc finger protein 5-like	-	XP_005180142	1.32e-13	71	80.8777	59	42	Musca domestica
238_GATCAG_trimmed_(paired)_NIG_trap1_contig_41557	2965	1-phosphatidylinositol -bisphosphate phosphodiesterase delta-4	-	XP_007253622	4.60625e-145	59	462.996	601	359	Astyanax mexicanus
238_GATCAG_trimmed_(paired)_NIG_trap1_contig_101991	2963	alpha beta hydrolase domain-containing protein 17c-like	-	XP_006814026	1.7327e-106	78	344.354	243	190	Saccoglossus kowalevskii
238_GATCAG_trimmed_(paired)_NIG_trap1_contig_37648	2963	hypothetical protein BRAFLDRAFT_81059	-	XP_002599443	2.04568e-24	47	116.701	264	126	Branchiostoma floridae
238_GATCAG_trimmed_(paired)_NIG_trap1_contig_42044	2962	ileal sodium bile acid cotransporter-like	-	XP_002634773	1.51068e-60	61	225.713	288	176	Caenorhabditis briggsae
238_GATCAG_trimmed_(paired)_NIG_trap1_contig_30716	2962	adenylate cyclase	-	XP_002669504	1.34377e-48	59	194.512	266	158	Naegleria gruberi
238_GATCAG_trimmed_(paired)_NIG_trap1_contig_25038	2962	afg3-like protein 2	EC:3.4.24; EC:3.6.1.15	XP_007109863	0	80	790.03	623	503	Physeter catodon
238_GATCAG_trimmed_(paired)_NIG_trap1_contig_63771	2961	shwachman-bodian-diamond syndrome protein	-	XP_001729820	2.04437e-13	50	80.8777	187	94	Malassezia globosa CBS 7966
238_GATCAG_trimmed_(paired)_NIG_trap1_contig_74290	2960	dynein heavy chain axonemal	-	XP_006820578	0	85	1480.69	986	844	Saccoglossus kowalevskii
238_GATCAG_trimmed_(paired)_NIG_trap1_contig_21261	2960	tubulin polyglutamylase ttll13-like	-	XP_005089709	1.61298e-10	74	75.0998	62	46	Aplysia californica
238_GATCAG_trimmed_(paired)_NIG_trap1_contig_83881	2959	protein gawky-like isoform x1	-	XP_005093842	0.000864119	44	53.1434	148	66	Aplysia californica
238_GATCAG_trimmed_(paired)_NIG_trap1_contig_7423	2959	major vault protein	-	XP_006815257	0	87	870.537	553	482	Saccoglossus kowalevskii
238_GATCAG_trimmed_(paired)_NIG_trap1_contig_33035	2958	methionine sulfoxide reductase b	-	XP_004226355	1.02213e-30	70	130.568	108	76	Ciona intestinalis
238_GATCAG_trimmed_(paired)_NIG_trap1_contig_618	2958	caspase recruitment domain-containing protein 14-like	-	XP_005803133	0.000697053	42	53.5286	505	215	Xiphophorus maculatus
238_GATCAG_trimmed_(paired)_NIG_trap1_contig_26113	2958	myosin-6 isoform x2	-	XP_008317948	6.40725e-88	59	312.383	786	468	Cynoglossus semilaevis
272_CAGATC_trimmed_(paired)_NIG_trap2_contig_10479	2957	dynamin family protein	-	XP_005644013	4.30611e-141	57	463.381	745	426	Coccomyxa subellipsoidea C-169
238_GATCAG_trimmed_(paired)_NIG_trap1_contig_48799	2957	angiotensin-converting enzyme	-	XP_694336	0	66	944.495	911	602	Danio rerio
238_GATCAG_trimmed_(paired)_NIG_trap1_contig_41851	2953	ubiquitin carboxyl-terminal hydrolase cyld-like	-	XP_006262739	1.57471e-09	42	71.633	273	116	Alligator mississippiensis
272_CAGATC_trimmed_(paired)_NIG_trap2_contig_26156	2951	hypothetical protein VOLCADRAFT_87615	-	XP_002947336	1.74708e-15	75	91.2781	69	52	Volvox carteri f. nagariensis
238_GATCAG_trimmed_(paired)_NIG_trap1_contig_70422	2951	amp deaminase 2 isoform x2	-	XP_008528321	4.93092e-119	60	387.497	492	297	Equus przewalskii
238_GATCAG_trimmed_(paired)_NIG_trap1_contig_12739	2951	ankyrin repeat domain protein	-	XP_008207241	7.17253e-158	59	515.768	804	479	Nasonia vitripennis
238_GATCAG_trimmed_(paired)_NIG_trap1_contig_7262	2950	#NAME?	-	XP_001311873	5.90416e-77	53	279.256	528	282	Trichomonas vaginalis G3
238_GATCAG_trimmed_(paired)_NIG_trap1_contig_18269	2949	adenylyl cyclase	-	WP_027033665	1.61453e-06	43	61.6178	194	85	Mesorhizobium loti
272_CAGATC_trimmed_(paired)_NIG_trap2_contig_11705	2949	polypyrimidine tract-binding protein homolog 1-like isoform x1	-	XP_002283748	3.14864e-77	60	270.781	344	209	Vitis vinifera
238_GATCAG_trimmed_(paired)_NIG_trap1_contig_26055	2949	protein crebrf homolog isoform x1	-	XP_004932623	7.14908e-69	68	249.595	234	161	Bombyx mori
238_GATCAG_trimmed_(paired)_NIG_trap1_contig_39302	2948	long-chain-fatty-acid-- ligase 5 isoform x2	-	XP_002596145	2.70783e-152	57	477.633	676	387	Branchiostoma floridae
238_GATCAG_trimmed_(paired)_NIG_trap1_contig_28572	2948	spectrin beta chain-like isoform x3	-	XP_005090686	0	73	969.148	928	685	Aplysia californica
238_GATCAG_trimmed_(paired)_NIG_trap1_contig_10569	2947	membrane protein	-	XP_006817480	4.62363e-46	47	184.496	593	284	Saccoglossus kowalevskii
238_GATCAG_trimmed_(paired)_NIG_trap1_contig_58960	2947	transketolase-like protein 2-like isoform 2	-	XP_003493513	0	74	743.806	640	474	Bombus impatiens
238_GATCAG_trimmed_(paired)_NIG_trap1_contig_5139	2946	cullin-associated nedd8-dissociated protein 1-like	-	XP_008795267	9.43543e-87	49	313.923	1011	501	Phoenix dactylifera
238_GATCAG_trimmed_(paired)_NIG_trap1_contig_43836	2945	tyrosine-protein phosphatase 10d-like	-	XP_003491955	1.09007e-71	45	270.781	1024	461	Bombus impatiens
238_GATCAG_trimmed_(paired)_NIG_trap1_contig_88484	2945	exocyst complex component 2	-	XP_005745136	3.00021e-05	58	56.6102	100	58	Pundamilia nyererei
272_CAGATC_trimmed_(paired)_NIG_trap2_contig_6699	2945	arylsulfatase b	EC:3.1.6.1	NP_254278	3.84746e-93	55	317.005	511	282	Rattus norvegicus
238_GATCAG_trimmed_(paired)_NIG_trap1_contig_9763	2945	cugbp elav-like family member 1-like	-	XP_002975262	5.77593e-42	67	169.859	189	127	Selaginella moellendorffii
238_GATCAG_trimmed_(paired)_NIG_trap1_contig_43133	2944	glycerol-3-phosphate acyltransferase 4-like	-	XP_002644215	2.14746e-106	63	352.058	377	239	Caenorhabditis briggsae
238_GATCAG_trimmed_(paired)_NIG_trap1_contig_39796	2944	serine protease 53-like	-	XP_006609703	2.44395e-28	42	132.109	462	197	Apis dorsata
238_GATCAG_trimmed_(paired)_NIG_trap1_contig_55188	2944	ring finger protein 10	-	XP_005026713	3.96627e-107	57	361.688	562	321	Anas platyrhynchos
238_GATCAG_trimmed_(paired)_NIG_trap1_contig_25402	2944	ribosomal protein s6 kinase alpha-1 isoform x3	-	XP_007890242	0	74	927.161	751	559	Callorhinchus milii
238_GATCAG_trimmed_(paired)_NIG_trap1_contig_27476	2942	hyr domain-containing protein	-	WP_014783903	2.93768e-07	41	64.6994	267	112	Aequorivita sublithincola DSM 14238
238_GATCAG_trimmed_(paired)_NIG_trap1_contig_47466	2941	acetyl-coenzyme a cytoplasmic isoform x2	EC:6.2.1.1	XP_002710838	0	67	771.926	731	494	Oryctolagus cuniculus
238_GATCAG_trimmed_(paired)_NIG_trap1_contig_39497	2939	glutamine--trna ligase	EC:6.1.1	XP_004914154	0	72	916.376	791	574	Xenopus (Silurana) tropicalis
238_GATCAG_trimmed_(paired)_NIG_trap1_contig_16027	2938	amyloid-like protein 2 isoform x4	-	XP_002644641	6.83429e-67	52	247.669	409	216	Caenorhabditis briggsae
238_GATCAG_trimmed_(paired)_NIG_trap1_contig_26115	2937	protein kinase domain containing protein	-	XP_004992451	1.35505e-14	40	87.4261	351	141	Salpingoeca rosetta
238_GATCAG_trimmed_(paired)_NIG_trap1_contig_5285	2937	extracellular matrix protein	-	XP_646785	1.1223e-133	57	440.654	905	524	Dictyostelium discoideum AX4
238_GATCAG_trimmed_(paired)_NIG_trap1_contig_16523	2935	sodium- and chloride-dependent gaba transporter 1-like	-	XP_004923491	0	76	719.153	596	455	Bombyx mori
238_GATCAG_trimmed_(paired)_NIG_trap1_contig_42890	2935	map kinase-activating death domain isoform x3	-	XP_005093624	0	72	723.776	676	487	Aplysia californica
238_GATCAG_trimmed_(paired)_NIG_trap1_contig_51685	2934	thrombospondin type 1 domain-containing protein	-	XP_008619370	7.51472e-143	48	461.84	930	454	Saprolegnia diclina VS20
238_GATCAG_trimmed_(paired)_NIG_trap1_contig_21396	2933	tyrosine-protein kinase csk	-	XP_795344	3.64886e-179	76	539.65	437	335	Strongylocentrotus purpuratus
238_GATCAG_trimmed_(paired)_NIG_trap1_contig_13401	2933	coiled-coil domain-containing protein agap005037-like isoform x14	-	XP_006609876	1.07705e-76	56	282.722	441	249	Apis dorsata
238_GATCAG_trimmed_(paired)_NIG_trap1_contig_26069	2933	catenin delta-2 isoform x1	-	XP_003739955	0	64	800.045	844	544	Metaseiulus occidentalis
238_GATCAG_trimmed_(paired)_NIG_trap1_contig_33691	2933	potassium-transporting atpase alpha chain 2	-	XP_005585548	5.03905e-144	53	466.848	914	486	Macaca fascicularis
238_GATCAG_trimmed_(paired)_NIG_trap1_contig_1152	2932	nadph--cytochrome p450 reductase isoform x2	-	XP_005173404	0	65	645.58	682	446	Danio rerio
238_GATCAG_trimmed_(paired)_NIG_trap1_contig_71533	2932	beta-( )-xylosyltransferase-like	-	XP_005097849	2.39676e-57	50	215.698	462	231	Aplysia californica
238_GATCAG_trimmed_(paired)_NIG_trap1_contig_18410	2931	neurogenic locus notch homolog protein 1-like	-	XP_001199294	0	63	651.358	752	479	Strongylocentrotus purpuratus
238_GATCAG_trimmed_(paired)_NIG_trap1_contig_20663	2931	transducin-like enhancer protein 3 isoform x8	-	XP_008180040	3.0264e-120	69	394.815	357	249	Acyrthosiphon pisum
238_GATCAG_trimmed_(paired)_NIG_trap1_contig_146536	2931	serine threonine-protein kinase n1-like isoform x2	EC:2.7.11	XP_004227467	3.24915e-108	86	369.777	230	199	Ciona intestinalis
238_GATCAG_trimmed_(paired)_NIG_trap1_contig_59124	2929	ap-2 complex subunit alpha-2 isoform x2	-	XP_006265172	0	73	1030.78	854	631	Alligator mississippiensis
238_GATCAG_trimmed_(paired)_NIG_trap1_contig_79484	2929	paired amphipathic helix protein sin3b	-	XP_002677821	3.44571e-73	43	271.552	833	366	Naegleria gruberi
238_GATCAG_trimmed_(paired)_NIG_trap1_contig_13506	2928	extracellular matrix protein	-	XP_646785	1.42768e-138	56	453.751	861	490	Dictyostelium discoideum AX4
238_GATCAG_trimmed_(paired)_NIG_trap1_contig_69532	2925	serine threonine-protein kinase plk1-like	-	XP_003724315	2.35306e-28	59	132.109	176	104	Strongylocentrotus purpuratus
272_CAGATC_trimmed_(paired)_NIG_trap2_contig_8074	2925	multicopper oxidase	-	XP_001690611	9.19809e-117	52	399.823	657	347	Chlamydomonas reinhardtii
238_GATCAG_trimmed_(paired)_NIG_trap1_contig_36460	2925	aconitate hydratase mitochondrial-like	EC:4.2.1.3	XP_003605929	0	75	1106.28	895	674	Medicago truncatula
238_GATCAG_trimmed_(paired)_NIG_trap1_contig_50011	2925	probable aminopeptidase npepl1	-	XP_006896924	1.32531e-124	65	396.356	397	259	Elephantulus edwardii
272_CAGATC_trimmed_(paired)_NIG_trap2_contig_1340	2924	major vault protein	-	XP_003292154	0	80	758.829	557	449	Dictyostelium purpureum
238_GATCAG_trimmed_(paired)_NIG_trap1_contig_70931	2924	erc protein 2 isoform x1	-	XP_006981545	7.2502e-78	59	284.648	627	370	Peromyscus maniculatus bairdii
238_GATCAG_trimmed_(paired)_NIG_trap1_contig_67042	2923	probable beta-d-xylosidase 7-like	-	XP_006823397	0	70	815.453	733	520	Saccoglossus kowalevskii
272_CAGATC_trimmed_(paired)_NIG_trap2_contig_13130	2923	p-loop containing nucleoside triphosphate hydrolase protein	-	XP_002954204	0	66	627.861	688	455	Volvox carteri f. nagariensis
238_GATCAG_trimmed_(paired)_NIG_trap1_contig_15634	2921	wd repeat-containing protein 52	-	XP_005103509	0	74	691.034	592	439	Aplysia californica
238_GATCAG_trimmed_(paired)_NIG_trap1_contig_59398	2921	probable cation-transporting atpase 13a3-like	-	XP_003744859	0	69	878.626	871	609	Metaseiulus occidentalis
238_GATCAG_trimmed_(paired)_NIG_trap1_contig_8778	2921	ef-hand calcium-binding domain-containing protein 6-like	-	XP_790246	4.64921e-20	50	105.916	238	121	Strongylocentrotus purpuratus
238_GATCAG_trimmed_(paired)_NIG_trap1_contig_30239	2921	voltage-dependent l-type calcium channel subunit beta-2-like	-	XP_002428937	2.50536e-140	70	444.121	403	284	Pediculus humanus corporis
238_GATCAG_trimmed_(paired)_NIG_trap1_contig_18712	2920	coiled-coil domain-containing protein 147	-	XP_005107626	0	87	1112.06	860	751	Aplysia californica
238_GATCAG_trimmed_(paired)_NIG_trap1_contig_33277	2920	electroneutral sodium bicarbonate exchanger 1	-	XP_005291925	1.10737e-113	65	368.237	418	274	Chrysemys picta bellii
238_GATCAG_trimmed_(paired)_NIG_trap1_contig_44644	2920	semaphorin-2a isoform x2	-	XP_316667	1.24179e-59	44	226.483	673	297	Anopheles gambiae str. PEST
272_CAGATC_trimmed_(paired)_NIG_trap2_contig_3527	2919	signal transduction protein	-	WP_017295939	2.66179e-35	68	142.51	151	104	Geminocystis herdmanii
238_GATCAG_trimmed_(paired)_NIG_trap1_contig_22252	2919	eukaryotic elongation factor 2 kinase	EC:2.7.11.20	XP_003381085	5.58122e-112	75	371.703	307	231	Trichinella spiralis
238_GATCAG_trimmed_(paired)_NIG_trap1_contig_24761	2919	grb2-associated-binding protein 1 isoform x1	-	XP_005095359	2.09172e-21	63	109.768	132	84	Aplysia californica
238_GATCAG_trimmed_(paired)_NIG_trap1_contig_32908	2919	von willebrand factor type egf and pentraxin domain-containing protein 1	-	XP_002124263	4.93044e-33	46	147.517	451	208	Ciona intestinalis
238_GATCAG_trimmed_(paired)_NIG_trap1_contig_936	2918	protein hunchback-like	-	XP_003743860	7.20012e-17	82	93.9745	63	52	Metaseiulus occidentalis
238_GATCAG_trimmed_(paired)_NIG_trap1_contig_165072	2917	protein polybromo-1 isoform x11	-	XP_006806780	0	58	668.307	982	575	Neolamprologus brichardi
238_GATCAG_trimmed_(paired)_NIG_trap1_contig_27071	2917	sialin	-	XP_002734661	6.00761e-135	65	427.943	502	327	Saccoglossus kowalevskii
238_GATCAG_trimmed_(paired)_NIG_trap1_contig_62676	2916	formin-binding protein 1 isoform x10	-	XP_008167401	1.92058e-110	58	363.999	544	320	Chrysemys picta bellii
272_CAGATC_trimmed_(paired)_NIG_trap2_contig_22741	2916	plasma membrane atpase 1-like	-	XP_004333016	0	69	813.913	830	577	Acanthamoeba castellanii str. Neff
238_GATCAG_trimmed_(paired)_NIG_trap1_contig_24265	2916	spermatogenesis-associated protein 20	-	XP_003438572	0	55	590.112	850	469	Oreochromis niloticus
238_GATCAG_trimmed_(paired)_NIG_trap1_contig_16038	2915	baculoviral iap repeat-containing protein 7-like	-	XP_007229030	4.95359e-22	41	109.383	339	139	Astyanax mexicanus
238_GATCAG_trimmed_(paired)_NIG_trap1_contig_56452	2915	galactocerebrosidase-like isoform x2	-	XP_005089505	5.82925e-177	56	542.732	783	441	Aplysia californica
238_GATCAG_trimmed_(paired)_NIG_trap1_contig_71904	2915	tho complex subunit 2 isoform x2	-	XP_002408245	0	81	954.51	724	590	Ixodes scapularis
238_GATCAG_trimmed_(paired)_NIG_trap1_contig_1982	2915	1-phosphatidylinositol -bisphosphate phosphodiesterase beta-4 isoform x2	-	XP_005100848	3.47352e-43	65	161.384	217	143	Aplysia californica
238_GATCAG_trimmed_(paired)_NIG_trap1_contig_23825	2915	pp1-like protein serine threonine phosphatase	-	XP_003886290	1.57676e-90	47	322.398	774	369	Neospora caninum Liverpool
238_GATCAG_trimmed_(paired)_NIG_trap1_contig_46404	2914	calcium calmodulin-dependent protein kinase type 1b	-	XP_004362054	1.08795e-17	48	98.5969	287	139	Dictyostelium fasciculatum
238_GATCAG_trimmed_(paired)_NIG_trap1_contig_19318	2913	plasminogen activator inhibitor 1 rna-binding protein	-	XP_005429603	3.63598e-14	54	83.1889	136	74	Geospiza fortis
238_GATCAG_trimmed_(paired)_NIG_trap1_contig_36685	2913	furin isoform x1	EC:3.4.21	NP_001191568	0	75	677.167	549	417	Aplysia californica
272_CAGATC_trimmed_(paired)_NIG_trap2_contig_58202	2913	myosin xxi	-	XP_001468074	0	59	711.064	943	560	Leishmania infantum JPCM5
238_GATCAG_trimmed_(paired)_NIG_trap1_contig_16548	2912	bacterial ig-like domain-containing protein	-	XP_002589540	2.69626e-40	46	171.785	446	206	Branchiostoma floridae
238_GATCAG_trimmed_(paired)_NIG_trap1_contig_39166	2912	leukocyte elastase inhibitor-like	-	XP_002425782	2.54227e-56	54	209.92	366	200	Pediculus humanus corporis
238_GATCAG_trimmed_(paired)_NIG_trap1_contig_41088	2912	hypothetical protein BRAFLDRAFT_117505	-	XP_002595586	2.26006e-160	55	506.523	829	458	Branchiostoma floridae
238_GATCAG_trimmed_(paired)_NIG_trap1_contig_62627	2912	neurogenic locus notch homolog protein 2-like	-	XP_005095094	1.28236e-18	32	100.138	792	258	Aplysia californica
272_CAGATC_trimmed_(paired)_NIG_trap2_contig_2540	2910	wd-40 repeat-containing protein	-	XP_001641819	2.76774e-161	53	509.99	956	514	Nematostella vectensis
238_GATCAG_trimmed_(paired)_NIG_trap1_contig_17672	2909	protein fem-1 homolog a-like	-	XP_006639832	9.17532e-60	49	225.328	502	246	Lepisosteus oculatus
238_GATCAG_trimmed_(paired)_NIG_trap1_contig_31873	2909	elongation factor 2-like	-	XP_001897144	0	87	788.489	527	460	Brugia malayi
238_GATCAG_trimmed_(paired)_NIG_trap1_contig_57406	2908	sphingolipid delta -desaturase des1-like	EC:1.14.19.1	XP_002732623	1.90397e-159	84	483.797	315	267	Saccoglossus kowalevskii
238_GATCAG_trimmed_(paired)_NIG_trap1_contig_22657	2908	hepatocyte growth factor-regulated tyrosine kinase substrate	-	XP_002595552	1.32362e-65	68	231.106	222	151	Branchiostoma floridae
238_GATCAG_trimmed_(paired)_NIG_trap1_contig_42856	2907	transcriptional-regulating factor 1	-	XP_002414287	1.00686e-83	56	287.345	446	251	Ixodes scapularis
238_GATCAG_trimmed_(paired)_NIG_trap1_contig_10070	2907	transferring glycosyl	-	XP_006287245	7.02838e-36	54	154.451	274	150	Capsella rubella
238_GATCAG_trimmed_(paired)_NIG_trap1_contig_9786	2907	sperm-associated antigen 17	-	XP_005104044	8.77996e-26	47	125.176	341	161	Aplysia californica
238_GATCAG_trimmed_(paired)_NIG_trap1_contig_62515	2907	coiled-coil domain-containing protein cg32809 isoform x10	-	XP_008543471	5.5379e-37	53	160.614	306	163	Microplitis demolitor
238_GATCAG_trimmed_(paired)_NIG_trap1_contig_50408	2906	tubulin binding protein	-	XP_568826	3.22599e-08	59	67.781	157	93	Cryptococcus neoformans var. neoformans B-3501A
272_CAGATC_trimmed_(paired)_NIG_trap2_contig_9440	2904	staphylococcal nuclease domain-containing protein 1	-	XP_007159939	2.93501e-129	50	427.172	991	500	Phaseolus vulgaris
238_GATCAG_trimmed_(paired)_NIG_trap1_contig_38556	2904	disco-interacting protein 2 isoform x2	EC:6.3.2.26	XP_002401611	0	91	1702.18	967	888	Ixodes scapularis
238_GATCAG_trimmed_(paired)_NIG_trap1_contig_16896	2903	starch phosphorylase	-	XP_001700091	0	81	1165.6	863	700	Chlamydomonas reinhardtii
238_GATCAG_trimmed_(paired)_NIG_trap1_contig_60629	2903	innexin unc-7	-	XP_003147443	2.10488e-62	53	228.024	389	210	Loa loa
238_GATCAG_trimmed_(paired)_NIG_trap1_contig_14060	2903	PREDICTED: uncharacterized protein LOC100366717, partial	-	XP_006820587	5.51718e-10	53	71.2478	158	85	Saccoglossus kowalevskii
238_GATCAG_trimmed_(paired)_NIG_trap1_contig_31135	2902	calcium-transporting atpase type 2c member 1 isoform x2	-	XP_005144842	0	76	466.848	425	323	Melopsittacus undulatus
238_GATCAG_trimmed_(paired)_NIG_trap1_contig_1526	2901	doublecortin domain-containing protein 5	-	XP_005090380	0	63	637.876	806	513	Aplysia californica
238_GATCAG_trimmed_(paired)_NIG_trap1_contig_10771	2900	map microtubule affinity-regulating kinase 4	EC:2.7.11.26; EC:2.7.11	XP_005108213	7.92057e-45	72	184.496	150	109	Aplysia californica
238_GATCAG_trimmed_(paired)_NIG_trap1_contig_3910	2900	heterogeneous nuclear ribonucleoprotein u-like protein 1-like	-	XP_005092857	2.00703e-169	74	526.168	424	317	Aplysia californica
238_GATCAG_trimmed_(paired)_NIG_trap1_contig_139134	2899	sperm flagellar protein 2-like	-	XP_005100477	1.54867e-98	61	352.443	470	289	Aplysia californica
238_GATCAG_trimmed_(paired)_NIG_trap1_contig_107474	2899	active breakpoint cluster region-related	-	XP_006616263	2.17782e-38	57	165.236	249	143	Apis dorsata
238_GATCAG_trimmed_(paired)_NIG_trap1_contig_88228	2899	isoform f	-	XP_008191014	4.39855e-59	89	231.106	143	128	Tribolium castaneum
272_CAGATC_trimmed_(paired)_NIG_trap2_contig_28453	2899	threonine dehydratase	-	XP_003294419	0	58	599.742	880	516	Dictyostelium purpureum
272_CAGATC_trimmed_(paired)_NIG_trap2_contig_27682	2899	atpase p	-	XP_638496	0	72	927.932	923	667	Dictyostelium discoideum AX4
238_GATCAG_trimmed_(paired)_NIG_trap1_contig_3794	2898	iq and ubiquitin-like domain-containing protein	-	XP_002734642	0	81	890.952	660	535	Saccoglossus kowalevskii
272_CAGATC_trimmed_(paired)_NIG_trap2_contig_48762	2898	proactivator polypeptide-like	-	XP_005101991	2.41624e-51	44	207.223	759	336	Aplysia californica
238_GATCAG_trimmed_(paired)_NIG_trap1_contig_55435	2897	helicase arip4-like	-	NP_001076824	2.13701e-82	65	301.597	333	217	Xenopus (Silurana) tropicalis
238_GATCAG_trimmed_(paired)_NIG_trap1_contig_30136	2896	unconventional myosin-x	-	XP_002681567	6.79257e-99	60	346.665	514	310	Naegleria gruberi
238_GATCAG_trimmed_(paired)_NIG_trap1_contig_6569	2896	intein-containing protein	-	WP_026140952	4.75617e-17	50	93.9745	162	82	Aeromonas hydrophila
238_GATCAG_trimmed_(paired)_NIG_trap1_contig_22332	2896	serine threonine-protein phosphatase 2a 65 kda regulatory subunit a alpha isoform-like	-	XP_003225135	0	83	828.935	589	491	Anolis carolinensis
238_GATCAG_trimmed_(paired)_NIG_trap1_contig_39322	2896	lamin dm0-like	-	XP_005094526	1.55335e-56	51	215.698	574	295	Aplysia californica
238_GATCAG_trimmed_(paired)_NIG_trap1_contig_60770	2895	cugbp elav-like family member 1 isoform x2	-	XP_005098665	4.16068e-82	57	286.189	433	247	Aplysia californica
238_GATCAG_trimmed_(paired)_NIG_trap1_contig_28594	2894	nf-kappa-b inhibitor zeta	-	XP_003144975	6.49992e-76	56	273.092	422	238	Loa loa
238_GATCAG_trimmed_(paired)_NIG_trap1_contig_51009	2893	briggsae cbr-apl-1 protein	-	XP_002644641	1.60196e-66	52	246.514	441	231	Caenorhabditis briggsae
238_GATCAG_trimmed_(paired)_NIG_trap1_contig_32599	2893	acetoacetyl- synthetase	EC:6.2.1.2; EC:6.2.1.16	XP_005498329	0	79	886.715	666	532	Columba livia
238_GATCAG_trimmed_(paired)_NIG_trap1_contig_99661	2892	testis-expressed sequence 9 protein	-	XP_002594261	6.59791e-100	65	328.946	394	258	Branchiostoma floridae
238_GATCAG_trimmed_(paired)_NIG_trap1_contig_69355	2892	hypothetical protein BRAFLDRAFT_81059	-	XP_002599443	2.35257e-29	46	132.109	317	146	Branchiostoma floridae
238_GATCAG_trimmed_(paired)_NIG_trap1_contig_15597	2891	tpr domain protein	-	WP_014238582	4.15652e-34	55	148.288	269	148	Azospirillum brasilense Sp245
238_GATCAG_trimmed_(paired)_NIG_trap1_contig_22055	2891	low affinity immunoglobulin epsilon fc receptor	-	XP_002606264	1.06286e-11	38	78.9518	340	130	Branchiostoma floridae
238_GATCAG_trimmed_(paired)_NIG_trap1_contig_39894	2891	dixin isoform x2	-	XP_002740353	9.03282e-53	49	207.608	513	255	Saccoglossus kowalevskii
238_GATCAG_trimmed_(paired)_NIG_trap1_contig_9833	2890	187-kda microtubule-associated protein air9 isoform x1	-	XP_003878152	0	63	603.594	712	453	Leishmania mexicana MHOM/GT/2001/U1103
238_GATCAG_trimmed_(paired)_NIG_trap1_contig_123636	2890	coiled-coil and c2 domain-containing protein 2a	-	XP_005045496	0	61	669.463	967	590	Ficedula albicollis
238_GATCAG_trimmed_(paired)_NIG_trap1_contig_21334	2889	6-phosphofructokinase-like isoform x2	-	XP_002433151	0	77	960.288	786	608	Pediculus humanus corporis
238_GATCAG_trimmed_(paired)_NIG_trap1_contig_29522	2889	ap-3 complex subunit beta-2-like isoform x4	-	XP_005142574	2.96623e-144	68	464.537	451	308	Melopsittacus undulatus
238_GATCAG_trimmed_(paired)_NIG_trap1_contig_10307	2888	cell division cycle and apoptosis regulator protein 1 isoform x1	-	XP_007428641	4.79064e-15	43	89.7373	254	111	Python bivittatus
238_GATCAG_trimmed_(paired)_NIG_trap1_contig_141996	2887	lipoxygenase homology domain-containing protein 1-like	-	XP_005101561	1.3759e-92	47	335.88	800	377	Aplysia californica
238_GATCAG_trimmed_(paired)_NIG_trap1_contig_66048	2887	clathrin interactor 1-like	-	XP_005098278	5.17087e-65	72	243.047	246	178	Aplysia californica
238_GATCAG_trimmed_(paired)_NIG_trap1_contig_52580	2886	dihydrolipoyllysine-residue acetyltransferase component of pyruvate dehydrogenase mitochondrial	-	XP_007910309	2.14538e-170	68	523.472	584	401	Callorhinchus milii
238_GATCAG_trimmed_(paired)_NIG_trap1_contig_8574	2886	prolow-density lipoprotein receptor-related protein 1	-	XP_691606	0	59	753.436	973	580	Danio rerio
238_GATCAG_trimmed_(paired)_NIG_trap1_contig_10102	2886	protein flightless-1 homolog	-	XP_005097729	0	74	1028.08	963	721	Aplysia californica
272_CAGATC_trimmed_(paired)_NIG_trap2_contig_15382	2886	hypothetical protein VOLCADRAFT_94662	-	XP_002953955	3.4464e-08	45	67.3958	227	103	Volvox carteri f. nagariensis
238_GATCAG_trimmed_(paired)_NIG_trap1_contig_1469	2884	PREDICTED: uncharacterized protein LOC101850273	-	XP_005105387	4.23828e-09	57	70.4774	129	74	Aplysia californica
238_GATCAG_trimmed_(paired)_NIG_trap1_contig_42768	2883	ribonucleoside-diphosphate reductase	-	WP_013597305	0	73	909.827	756	553	Weeksella virosa DSM 16922
272_CAGATC_trimmed_(paired)_NIG_trap2_contig_43565	2883	ef-hand domain-containing protein 1	-	XP_001701977	0	82	501.516	345	286	Chlamydomonas reinhardtii
238_GATCAG_trimmed_(paired)_NIG_trap1_contig_6778	2883	matrilin-4 isoform x1	-	XP_002124086	9.60153e-09	37	69.707	241	91	Ciona intestinalis
238_GATCAG_trimmed_(paired)_NIG_trap1_contig_45372	2882	e3 ubiquitin-protein ligase rnf38 isoform x1	-	XP_002427915	7.59419e-38	72	159.844	122	88	Pediculus humanus corporis
238_GATCAG_trimmed_(paired)_NIG_trap1_contig_66744	2882	ring finger protein 44	-	XP_008561009	8.28884e-14	78	85.5001	51	40	Microplitis demolitor
238_GATCAG_trimmed_(paired)_NIG_trap1_contig_5218	2882	coatomer subunit gamma-2-like	-	NP_571069	0	74	1002.66	918	680	Danio rerio
238_GATCAG_trimmed_(paired)_NIG_trap1_contig_5748	2882	protein spinster homolog 1 isoform x1	-	XP_003762152	5.48612e-106	74	208.379	170	127	Sarcophilus harrisii
238_GATCAG_trimmed_(paired)_NIG_trap1_contig_53559	2881	dynamin isoform x6	-	XP_006568473	0	83	1156.74	794	665	Apis mellifera
238_GATCAG_trimmed_(paired)_NIG_trap1_contig_803	2881	guanine nucleotide exchange factor vav2	-	XP_005108891	8.01395e-63	47	227.639	461	217	Aplysia californica
238_GATCAG_trimmed_(paired)_NIG_trap1_contig_10353	2881	serine threonine-protein phosphatase 2a 55 kda regulatory subunit b alpha isoform	-	XP_005058086	1.87139e-180	70	542.732	513	361	Ficedula albicollis
238_GATCAG_trimmed_(paired)_NIG_trap1_contig_38594	2880	protein wntless homolog isoform x1	-	XP_005098548	4.51299e-173	66	527.324	566	378	Aplysia californica
272_CAGATC_trimmed_(paired)_NIG_trap2_contig_57894	2880	protein	-	XP_002947712	4.64304e-67	57	254.988	354	203	Volvox carteri f. nagariensis
238_GATCAG_trimmed_(paired)_NIG_trap1_contig_21994	2880	serine threonine-protein phosphatase 6 regulatory ankyrin repeat subunit a-like	-	XP_789901	9.99827e-117	48	403.675	863	418	Strongylocentrotus purpuratus
238_GATCAG_trimmed_(paired)_NIG_trap1_contig_51042	2879	kn motif and ankyrin repeat domain-containing protein 3 isoform x1	-	XP_623326	5.92494e-69	68	241.891	247	169	Apis mellifera
238_GATCAG_trimmed_(paired)_NIG_trap1_contig_11526	2879	short transient receptor potential channel 4-associated protein	-	XP_001768505	9.31825e-25	54	120.939	209	113	Physcomitrella patens
238_GATCAG_trimmed_(paired)_NIG_trap1_contig_66777	2879	homeodomain transcription factor 2 isoform x3	-	XP_005103571	1.09165e-107	76	375.17	333	255	Aplysia californica
238_GATCAG_trimmed_(paired)_NIG_trap1_contig_17821	2878	carnitine o-palmitoyltransferase liver isoform	-	XP_006821976	0	69	713.375	698	486	Saccoglossus kowalevskii
238_GATCAG_trimmed_(paired)_NIG_trap1_contig_28748	2877	hypothetical protein	-	WP_007806980	1.70057e-53	43	204.527	858	373	Rhodanobacter spathiphylli
238_GATCAG_trimmed_(paired)_NIG_trap1_contig_29417	2877	high affinity camp-specific and ibmx-insensitive 3 -cyclic phosphodiesterase 8b	-	XP_004586378	9.10012e-178	62	550.436	681	425	Ochotona princeps
238_GATCAG_trimmed_(paired)_NIG_trap1_contig_27338	2876	swi snf complex subunit smarcc2 isoform x6	-	NP_001085396	1.52734e-154	64	496.893	572	369	Xenopus laevis
238_GATCAG_trimmed_(paired)_NIG_trap1_contig_7797	2876	microtubule-actin cross-linking factor isoforms 1 2 3 5-like	-	XP_005110521	1.12275e-29	54	135.576	256	140	Aplysia californica
272_CAGATC_trimmed_(paired)_NIG_trap2_contig_8925	2875	peptidyl-prolyl cis-trans isomerase fkbp62-like	-	XP_002947775	0	71	580.482	527	376	Volvox carteri f. nagariensis
272_CAGATC_trimmed_(paired)_NIG_trap2_contig_2585	2873	fggap repeat domain containing protein	-	XP_005834233	5.96691e-30	60	138.658	156	94	Guillardia theta CCMP2712
238_GATCAG_trimmed_(paired)_NIG_trap1_contig_73027	2873	phosphorylase b kinase gamma catalytic skeletal muscle heart isoform isoform x2	EC:2.7.11	XP_002432976	1.25782e-134	69	422.55	395	274	Pediculus humanus corporis
238_GATCAG_trimmed_(paired)_NIG_trap1_contig_66827	2872	heat shock protein	-	XP_814070	4.94394e-144	56	461.455	775	436	Trypanosoma cruzi strain CL Brener
238_GATCAG_trimmed_(paired)_NIG_trap1_contig_4877	2872	sulfate transporter-like	-	XP_005498141	1.75668e-138	57	443.736	747	429	Columba livia
238_GATCAG_trimmed_(paired)_NIG_trap1_contig_48481	2871	ankyrin repeat protein	-	XP_006814733	1.08429e-20	56	108.227	153	86	Saccoglossus kowalevskii
238_GATCAG_trimmed_(paired)_NIG_trap1_contig_9861	2871	pp1-like protein serine threonine phosphatase	-	XP_003886290	2.21659e-122	52	409.453	789	411	Neospora caninum Liverpool
238_GATCAG_trimmed_(paired)_NIG_trap1_contig_57074	2871	low quality protein: peripheral-type benzodiazepine receptor-associated protein 1	-	XP_005103418	7.71924e-56	62	209.149	219	137	Aplysia californica
238_GATCAG_trimmed_(paired)_NIG_trap1_contig_21740	2871	guanine nucleotide-binding protein g subunit alpha isoform x1	-	XP_006897089	1.27916e-61	56	223.787	366	206	Elephantulus edwardii
238_GATCAG_trimmed_(paired)_NIG_trap1_contig_12159	2871	headcase protein	EC:4.1.1.22	XP_002426914	4.03648e-58	70	217.624	206	145	Pediculus humanus corporis
272_CAGATC_trimmed_(paired)_NIG_trap2_contig_19639	2870	abc transporter g family protein	-	XP_003285271	0	61	637.491	874	534	Dictyostelium purpureum
238_GATCAG_trimmed_(paired)_NIG_trap1_contig_42681	2870	sphingosine-1-phosphate lyase 1	-	XP_005100702	0	75	673.7	538	404	Aplysia californica
238_GATCAG_trimmed_(paired)_NIG_trap1_contig_7271	2869	nuclear factor erythroid 2-related factor 3	-	XP_005112961	2.06135e-11	61	77.7962	88	54	Aplysia californica
238_GATCAG_trimmed_(paired)_NIG_trap1_contig_50762	2869	pogo transposable element with krab domain- partial	-	XP_002595616	1.72626e-85	67	165.236	170	115	Branchiostoma floridae
238_GATCAG_trimmed_(paired)_NIG_trap1_contig_12769	2869	calnexin isoform x1	-	XP_002598323	1.68348e-170	75	518.079	411	309	Branchiostoma floridae
238_GATCAG_trimmed_(paired)_NIG_trap1_contig_41725	2868	unconventional myosin-xv-like	-	XP_005107413	2.55144e-57	54	225.713	437	239	Aplysia californica
238_GATCAG_trimmed_(paired)_NIG_trap1_contig_53298	2867	poly	-	XP_003386162	1.52262e-53	45	213.001	718	325	Amphimedon queenslandica
238_GATCAG_trimmed_(paired)_NIG_trap1_contig_46380	2866	nose resistant to fluoxetine protein 6-like	-	XP_002600112	1.00463e-71	53	262.692	464	247	Branchiostoma floridae
238_GATCAG_trimmed_(paired)_NIG_trap1_contig_2942	2866	melanoma inhibitory activity protein 3	-	XP_006813166	1.13809e-27	55	130.954	471	262	Saccoglossus kowalevskii
238_GATCAG_trimmed_(paired)_NIG_trap1_contig_45386	2864	telomerase protein component 1-like	-	XP_002605776	4.33939e-52	44	207.994	727	327	Branchiostoma floridae
238_GATCAG_trimmed_(paired)_NIG_trap1_contig_5560	2864	kyphoscoliosis peptidase-like	-	XP_005113074	0	62	595.119	716	450	Aplysia californica
238_GATCAG_trimmed_(paired)_NIG_trap1_contig_108183	2864	protein phosphatase 1 regulatory subunit 3b-a-like	-	XP_002413572	1.61129e-14	44	84.7297	222	98	Ixodes scapularis
238_GATCAG_trimmed_(paired)_NIG_trap1_contig_13939	2863	cyclin-t2 isoform x3	-	XP_002423522	1.75984e-56	96	223.016	107	103	Pediculus humanus corporis
238_GATCAG_trimmed_(paired)_NIG_trap1_contig_17323	2863	nuclear receptor subfamily 1 group d member 2	-	XP_005101663	8.05481e-28	51	129.798	276	141	Aplysia californica
238_GATCAG_trimmed_(paired)_NIG_trap1_contig_42884	2862	folliculin-interacting protein 1 isoform x1	-	XP_002596226	1.36234e-39	66	169.088	185	123	Branchiostoma floridae
238_GATCAG_trimmed_(paired)_NIG_trap1_contig_48541	2861	caspase apoptosis-related cysteine peptidase	-	XP_320581	2.57546e-30	54	131.339	216	117	Anopheles gambiae str. PEST
238_GATCAG_trimmed_(paired)_NIG_trap1_contig_9787	2860	h(+) cl(-) exchange transporter 7 isoform x2	-	XP_006036825	1.9718e-65	61	244.973	346	214	Alligator sinensis
238_GATCAG_trimmed_(paired)_NIG_trap1_contig_27321	2860	protein tfg isoform x1	-	XP_008299581	1.44465e-59	78	219.164	165	129	Stegastes partitus
238_GATCAG_trimmed_(paired)_NIG_trap1_contig_74256	2860	maguk p55 subfamily member 2 isoform x2	-	XP_006801454	3.66152e-128	57	409.838	563	322	Neolamprologus brichardi
238_GATCAG_trimmed_(paired)_NIG_trap1_contig_87356	2859	PREDICTED: uncharacterized protein LOC100888378	-	XP_003725553	4.89973e-39	43	166.007	583	252	Strongylocentrotus purpuratus
238_GATCAG_trimmed_(paired)_NIG_trap1_contig_47985	2859	monocarboxylate transporter 5	-	XP_007529439	7.83509e-08	48	65.4698	197	95	Erinaceus europaeus
238_GATCAG_trimmed_(paired)_NIG_trap1_contig_25473	2859	thioredoxin reductase 3-like	-	NP_001245307	0	69	593.578	612	424	Taeniopygia guttata
238_GATCAG_trimmed_(paired)_NIG_trap1_contig_27695	2859	intermediate filament protein ifa-1	-	XP_003377744	2.48701e-51	56	201.06	555	313	Trichinella spiralis
238_GATCAG_trimmed_(paired)_NIG_trap1_contig_75822	2858	disco-interacting protein 2 homolog c-like	EC:6.3.2.26	XP_005097524	0	90	744.191	453	408	Aplysia californica
238_GATCAG_trimmed_(paired)_NIG_trap1_contig_45574	2856	sodium-coupled monocarboxylate transporter 1	-	XP_008255184	1.43709e-72	52	262.307	561	295	Oryctolagus cuniculus
238_GATCAG_trimmed_(paired)_NIG_trap1_contig_105482	2855	rab gtpase-activating protein 1	-	XP_005095278	0	77	651.358	579	450	Aplysia californica
238_GATCAG_trimmed_(paired)_NIG_trap1_contig_11347	2855	srsf protein kinase 1-like	-	NP_001090054	2.50609e-48	51	186.808	391	201	Xenopus laevis
238_GATCAG_trimmed_(paired)_NIG_trap1_contig_34858	2855	hepatocyte growth factor-regulated tyrosine kinase substrate isoform x1	-	XP_006814774	5.53745e-140	70	447.588	511	358	Saccoglossus kowalevskii
238_GATCAG_trimmed_(paired)_NIG_trap1_contig_105328	2855	sodium-dependent neutral amino acid transporter slc6a17-like isoform 2	-	XP_003402419	7.14697e-144	55	456.447	675	377	Bombus terrestris
238_GATCAG_trimmed_(paired)_NIG_trap1_contig_23774	2853	glutamyl-trna reductase	-	XP_002951823	6.29296e-159	69	489.574	506	352	Volvox carteri f. nagariensis
238_GATCAG_trimmed_(paired)_NIG_trap1_contig_30968	2852	coatomer subunit beta	-	XP_007885724	0	73	890.567	842	621	Callorhinchus milii
238_GATCAG_trimmed_(paired)_NIG_trap1_contig_6155	2852	spermine oxidase isoform x1	-	XP_005092230	2.64045e-99	59	333.183	452	268	Aplysia californica
238_GATCAG_trimmed_(paired)_NIG_trap1_contig_29299	2851	ribonucleoside-diphosphate reductase	-	WP_013597305	0	69	866.685	788	549	Weeksella virosa DSM 16922
238_GATCAG_trimmed_(paired)_NIG_trap1_contig_15409	2851	serine palmitoyltransferase 2	-	XP_002734812	0	67	551.592	538	361	Saccoglossus kowalevskii
238_GATCAG_trimmed_(paired)_NIG_trap1_contig_81580	2851	synaptotagmin-2-like isoform x1	-	XP_006404543	2.3074e-07	44	64.3142	294	131	Eutrema salsugineum
238_GATCAG_trimmed_(paired)_NIG_trap1_contig_45944	2850	probable e3 ubiquitin-protein ligase roquin-like	-	XP_002431579	2.01591e-27	61	128.642	154	95	Pediculus humanus corporis
238_GATCAG_trimmed_(paired)_NIG_trap1_contig_8106	2850	exosortase interaction domain-containing protein	-	WP_028535957	8.77874e-08	44	64.6994	321	142	Paludibacterium yongneupense
238_GATCAG_trimmed_(paired)_NIG_trap1_contig_68922	2850	PREDICTED: uncharacterized protein LOC584294	-	XP_789252	6.47528e-49	42	198.749	862	365	Strongylocentrotus purpuratus
238_GATCAG_trimmed_(paired)_NIG_trap1_contig_62924	2850	protein i m not dead yet-like isoform x1	-	XP_003724053	1.69335e-110	56	365.155	570	322	Strongylocentrotus purpuratus
238_GATCAG_trimmed_(paired)_NIG_trap1_contig_8733	2848	transmembrane 9 superfamily member 2	-	XP_008142191	0	77	875.159	650	504	Eptesicus fuscus
272_CAGATC_trimmed_(paired)_NIG_trap2_contig_6450	2848	eukaryotic translation initiation factor 3 subunit a-like	-	XP_002988304	0	64	575.474	763	494	Selaginella moellendorffii
238_GATCAG_trimmed_(paired)_NIG_trap1_contig_22581	2848	ctd small phosphatase-like protein isoform x2	-	XP_002598669	2.84087e-104	78	336.65	265	207	Branchiostoma floridae
238_GATCAG_trimmed_(paired)_NIG_trap1_contig_31550	2846	methylmalonyl- mitochondrial	EC:5.4.99.2	XP_005093465	0	83	1027.31	706	588	Aplysia californica
272_CAGATC_trimmed_(paired)_NIG_trap2_contig_4812	2846	sulfate transporter chloroplastic-like	-	XP_001697222	0	72	619.387	634	459	Chlamydomonas reinhardtii
238_GATCAG_trimmed_(paired)_NIG_trap1_contig_2711	2845	nicastrin	-	XP_006036150	2.27055e-69	50	255.373	663	335	Alligator sinensis
238_GATCAG_trimmed_(paired)_NIG_trap1_contig_10310	2844	proactivator polypeptide-like	-	XP_005101991	5.62772e-70	45	266.159	703	323	Aplysia californica
238_GATCAG_trimmed_(paired)_NIG_trap1_contig_27197	2844	mediator of rna polymerase ii transcription subunit 13-like	-	XP_002425114	0	68	816.994	850	583	Pediculus humanus corporis
238_GATCAG_trimmed_(paired)_NIG_trap1_contig_90229	2843	protein ankub1	-	XP_002740884	1.53459e-61	51	231.876	430	220	Saccoglossus kowalevskii
238_GATCAG_trimmed_(paired)_NIG_trap1_contig_31624	2843	wd40 repeat-like protein	-	XP_007301815	4.6366e-146	54	467.618	850	459	Stereum hirsutum FP-91666 SS1
272_CAGATC_trimmed_(paired)_NIG_trap2_contig_58762	2842	protein transport protein sec24-like at3g07100-like	-	XP_004340865	0	66	714.146	779	521	Acanthamoeba castellanii str. Neff
238_GATCAG_trimmed_(paired)_NIG_trap1_contig_63035	2842	atp-binding cassette sub-family b member mitochondrial	-	XP_005098836	1.9358e-180	70	556.599	505	356	Aplysia californica
238_GATCAG_trimmed_(paired)_NIG_trap1_contig_5172	2842	disintegrin and metalloproteinase domain-containing protein 10-like	-	XP_002426550	7.41701e-123	63	403.29	430	275	Pediculus humanus corporis
238_GATCAG_trimmed_(paired)_NIG_trap1_contig_38363	2842	vesicle-fusing atpase isoform x2	EC:3.6.1.3	XP_001978294	0	69	752.281	744	515	Drosophila erecta
238_GATCAG_trimmed_(paired)_NIG_trap1_contig_83594	2842	fibropellin-1 precursor	-	XP_002596796	7.96996e-41	62	164.081	181	114	Branchiostoma floridae
238_GATCAG_trimmed_(paired)_NIG_trap1_contig_27732	2840	7-alpha-hydroxycholest-4-en-3-one 12-alpha-hydroxylase-like	-	XP_005111570	2.47134e-80	59	283.108	326	194	Aplysia californica
238_GATCAG_trimmed_(paired)_NIG_trap1_contig_7965	2838	protein maats1	-	XP_006814785	0	80	800.045	735	591	Saccoglossus kowalevskii
238_GATCAG_trimmed_(paired)_NIG_trap1_contig_13121	2838	sodium- and chloride-dependent gaba transporter ine-like	-	XP_002607907	0	70	565.459	563	395	Branchiostoma floridae
272_CAGATC_trimmed_(paired)_NIG_trap2_contig_9841	2838	phosphoenolpyruvate carboxylase	-	XP_005652003	0	73	836.639	754	557	Coccomyxa subellipsoidea C-169
238_GATCAG_trimmed_(paired)_NIG_trap1_contig_29754	2838	isoform n	-	XP_008182946	1.28276e-43	82	172.17	106	87	Acyrthosiphon pisum
272_CAGATC_trimmed_(paired)_NIG_trap2_contig_2717	2837	probable 2-oxoglutarate dehydrogenase e1 component mitochondrial-like	-	XP_004349245	0	65	854.358	902	587	Capsaspora owczarzaki ATCC 30864
238_GATCAG_trimmed_(paired)_NIG_trap1_contig_80893	2837	la-related protein 1-like	-	XP_008314278	1.94885e-11	46	78.1814	160	74	Cynoglossus semilaevis
272_CAGATC_trimmed_(paired)_NIG_trap2_contig_12387	2837	protein btg1	-	XP_002435473	1.26578e-35	73	143.28	117	86	Ixodes scapularis
238_GATCAG_trimmed_(paired)_NIG_trap1_contig_7370	2836	brain tumor protein	-	XP_004925429	0	69	867.07	833	577	Bombyx mori
238_GATCAG_trimmed_(paired)_NIG_trap1_contig_31863	2836	PREDICTED: uncharacterized protein LOC102801515	-	XP_006825087	2.70006e-55	50	205.682	358	180	Saccoglossus kowalevskii
238_GATCAG_trimmed_(paired)_NIG_trap1_contig_21753	2836	carnitine o-palmitoyltransferase mitochondrial-like	-	XP_005919912	3.81883e-165	63	510.76	643	409	Haplochromis burtoni
238_GATCAG_trimmed_(paired)_NIG_trap1_contig_23416	2836	endoplasmin	-	XP_006782653	0	81	912.524	736	597	Neolamprologus brichardi
238_GATCAG_trimmed_(paired)_NIG_trap1_contig_10574	2836	aldehyde dehydrogenase	-	WP_022707756	1.73423e-06	43	61.6178	236	103	Paracoccus zeaxanthinifaciens
238_GATCAG_trimmed_(paired)_NIG_trap1_contig_19776	2835	probable phospholipid-transporting atpase ib	-	XP_005104052	0	79	1219.14	928	736	Aplysia californica
238_GATCAG_trimmed_(paired)_NIG_trap1_contig_5048	2835	neurogenic locus notch homolog protein 1-like	-	XP_001198702	7.75697e-166	54	523.857	782	428	Strongylocentrotus purpuratus
238_GATCAG_trimmed_(paired)_NIG_trap1_contig_16806	2834	histone-lysine n-methyltransferase mll	-	XP_008635171	4.76597e-30	52	139.043	215	112	Corvus brachyrhynchos
238_GATCAG_trimmed_(paired)_NIG_trap1_contig_112784	2834	e3 ubiquitin-protein ligase trip12 isoform x1	-	XP_003725659	4.37037e-114	67	397.897	428	287	Strongylocentrotus purpuratus
272_CAGATC_trimmed_(paired)_NIG_trap2_contig_38313	2834	pyridoxal-dependent decarboxylase domain-containing protein 1	-	XP_002595745	2.19192e-62	48	234.572	606	294	Branchiostoma floridae
238_GATCAG_trimmed_(paired)_NIG_trap1_contig_87192	2834	coronin-6 isoform x2	-	XP_966734	0	82	585.104	408	336	Tribolium castaneum
272_CAGATC_trimmed_(paired)_NIG_trap2_contig_10489	2833	ring finger and ccch-type zinc finger domain-containing protein 2-like	-	XP_002431579	2.2274e-27	61	128.642	154	95	Pediculus humanus corporis
238_GATCAG_trimmed_(paired)_NIG_trap1_contig_39898	2832	u5 small nuclear ribonucleoprotein 200 kda helicase	-	XP_002434448	0	92	1522.68	881	811	Ixodes scapularis
272_CAGATC_trimmed_(paired)_NIG_trap2_contig_15344	2832	collagen alpha-1 chain isoform x2	-	XP_005006563	7.98016e-16	42	92.4337	602	257	Cavia porcellus
272_CAGATC_trimmed_(paired)_NIG_trap2_contig_26341	2831	heterogeneous nuclear ribonucleoprotein 27c isoform 1 isoform x1	-	XP_001697954	8.21796e-39	83	157.918	107	89	Chlamydomonas reinhardtii
238_GATCAG_trimmed_(paired)_NIG_trap1_contig_64429	2831	fatty acid synthase	-	XP_004364985	0	64	827.78	901	580	Capsaspora owczarzaki ATCC 30864
238_GATCAG_trimmed_(paired)_NIG_trap1_contig_38439	2831	importin-5 isoform x1	-	XP_008550092	0	77	616.305	535	413	Microplitis demolitor
238_GATCAG_trimmed_(paired)_NIG_trap1_contig_82399	2831	proto-oncogene c-fos-like	-	NP_955598	6.60693e-10	54	69.707	148	81	Murine osteosarcoma virus
238_GATCAG_trimmed_(paired)_NIG_trap1_contig_23294	2831	dnaj homolog subfamily b member 12-like	-	XP_005794635	6.52544e-26	52	120.939	235	123	Xiphophorus maculatus
238_GATCAG_trimmed_(paired)_NIG_trap1_contig_14552	2831	mothers against decapentaplegic homolog 5	-	XP_005523581	0	77	558.91	483	372	Pseudopodoces humilis
238_GATCAG_trimmed_(paired)_NIG_trap1_contig_12895	2830	zinc c2h2 type family protein	-	XP_005112937	5.56737e-05	65	56.9954	67	44	Aplysia californica
238_GATCAG_trimmed_(paired)_NIG_trap1_contig_77456	2830	rho gtpase-activating protein 39 isoform x2	-	XP_005108176	3.3017e-169	75	538.88	457	344	Aplysia californica
272_CAGATC_trimmed_(paired)_NIG_trap2_contig_23964	2829	unconventional myosin-if	-	XP_003286674	0	76	981.86	789	602	Dictyostelium purpureum
238_GATCAG_trimmed_(paired)_NIG_trap1_contig_26390	2829	GL15227	-	XP_002025499	3.12086e-47	56	186.422	290	164	Drosophila persimilis
238_GATCAG_trimmed_(paired)_NIG_trap1_contig_118137	2829	four and a half lim domains protein 2 isoform x4	-	XP_005104602	2.43386e-129	82	403.29	269	222	Aplysia californica
238_GATCAG_trimmed_(paired)_NIG_trap1_contig_45529	2829	wd repeat-containing protein 3-like	-	XP_007828785	9.97265e-124	49	410.609	997	491	Pestalotiopsis fici W106-1
238_GATCAG_trimmed_(paired)_NIG_trap1_contig_17443	2829	kinesin-like protein kif9 isoform 2	-	XP_002737743	0	69	802.357	805	563	Saccoglossus kowalevskii
238_GATCAG_trimmed_(paired)_NIG_trap1_contig_13144	2827	generic methyltransferase	-	XP_002952964	0	74	1184.47	936	693	Volvox carteri f. nagariensis
272_CAGATC_trimmed_(paired)_NIG_trap2_contig_1793	2827	v-type proton atpase 116 kda subunit a isoform 1 isoform x4	-	XP_004356732	0	68	756.903	812	554	Acanthamoeba castellanii str. Neff
272_CAGATC_trimmed_(paired)_NIG_trap2_contig_16456	2826	nad+ dependent glutamate dehydrogenase	EC:1.4.1.2	XP_003285755	0	59	692.189	977	579	Dictyostelium purpureum
238_GATCAG_trimmed_(paired)_NIG_trap1_contig_34613	2826	unc-112-related isoform 1	-	XP_008550393	0	78	570.081	446	349	Microplitis demolitor
238_GATCAG_trimmed_(paired)_NIG_trap1_contig_69755	2826	solute carrier family 43 member 3	-	XP_002608691	1.59562e-13	46	85.1149	282	130	Branchiostoma floridae
238_GATCAG_trimmed_(paired)_NIG_trap1_contig_27529	2826	transforming growth factor beta receptor type 3	-	XP_005238531	5.44524e-21	40	108.612	396	162	Falco cherrug
238_GATCAG_trimmed_(paired)_NIG_trap1_contig_31231	2825	calmodulin	-	XP_004633352	5.49298e-49	78	181.03	134	105	Octodon degus
238_GATCAG_trimmed_(paired)_NIG_trap1_contig_59531	2824	rho gtpase-activating protein 21	-	XP_006814078	1.91903e-23	54	117.087	168	91	Saccoglossus kowalevskii
238_GATCAG_trimmed_(paired)_NIG_trap1_contig_13061	2823	solute carrier family 15 member 1	-	XP_005355743	6.06178e-140	60	446.047	743	451	Microtus ochrogaster
238_GATCAG_trimmed_(paired)_NIG_trap1_contig_29857	2823	dual specificity tyrosine-phosphorylation-regulated kinase 2	EC:2.7.12.1; EC:2.7.11; EC:2.7.10	XP_006121652	0	88	640.573	395	349	Pelodiscus sinensis
238_GATCAG_trimmed_(paired)_NIG_trap1_contig_76298	2822	lmbr1 domain-containing protein 2	-	XP_008217600	1.39887e-64	62	236.884	274	171	Nasonia vitripennis
238_GATCAG_trimmed_(paired)_NIG_trap1_contig_19034	2822	tyrosine-protein kinase btk29a-like isoform x2	EC:2.7.10	XP_002734040	3.98485e-66	57	244.588	384	220	Saccoglossus kowalevskii
238_GATCAG_trimmed_(paired)_NIG_trap1_contig_2465	2821	lamin dm0-like isoform x1	-	XP_396670	8.80578e-125	64	402.519	565	366	Apis dorsata
238_GATCAG_trimmed_(paired)_NIG_trap1_contig_88395	2821	brain tumor protein	-	XP_002079898	2.85477e-70	94	248.825	136	128	Drosophila simulans
238_GATCAG_trimmed_(paired)_NIG_trap1_contig_19590	2821	serine arginine repetitive matrix protein 1-like isoform x3	-	XP_007424152	3.66384e-47	81	191.43	143	117	Python bivittatus
238_GATCAG_trimmed_(paired)_NIG_trap1_contig_35272	2821	ion channel castor-like isoform x2	-	XP_002982363	1.16015e-146	59	463.381	658	390	Selaginella moellendorffii
238_GATCAG_trimmed_(paired)_NIG_trap1_contig_24241	2820	xpg i-region protein	-	XP_003286345	2.08906e-79	45	283.493	822	378	Dictyostelium purpureum
238_GATCAG_trimmed_(paired)_NIG_trap1_contig_49699	2819	eukaryotic translation initiation factor 4e transporter isoform x4	-	XP_007973703	1.55677e-23	40	117.087	774	311	Chlorocebus sabaeus
238_GATCAG_trimmed_(paired)_NIG_trap1_contig_32234	2819	partitioning defective 3 homolog	-	XP_002426515	6.50302e-139	55	462.225	763	420	Pediculus humanus corporis
238_GATCAG_trimmed_(paired)_NIG_trap1_contig_49379	2819	kinesin-like protein klp6-like	-	XP_004998323	1.20212e-108	51	370.163	857	440	Salpingoeca rosetta
238_GATCAG_trimmed_(paired)_NIG_trap1_contig_3533	2818	solute carrier organic anion transporter family member 1c1-like	-	XP_008286432	8.26381e-70	46	256.529	741	347	Stegastes partitus
238_GATCAG_trimmed_(paired)_NIG_trap1_contig_11548	2818	neuroblast differentiation-associated protein ahnak isoform x4	-	XP_005857529	2.61076e-18	44	100.908	547	243	Myotis brandtii
238_GATCAG_trimmed_(paired)_NIG_trap1_contig_51532	2817	1-phosphatidylinositol -bisphosphate phosphodiesterase delta-1	-	XP_005809282	1.09451e-99	58	340.502	486	282	Xiphophorus maculatus
238_GATCAG_trimmed_(paired)_NIG_trap1_contig_49995	2816	zinc finger fyve domain-containing protein 1 isoform x1	-	XP_002589205	0	71	709.909	638	459	Branchiostoma floridae
238_GATCAG_trimmed_(paired)_NIG_trap1_contig_15549	2816	protein hu-li tai shao isoform x3	-	NP_001191538	6.4192e-145	64	458.759	605	388	Aplysia californica
238_GATCAG_trimmed_(paired)_NIG_trap1_contig_100505	2815	hypothetical protein GUITHDRAFT_122355	-	XP_005818439	0.000899234	51	52.7582	133	68	Guillardia theta CCMP2712
238_GATCAG_trimmed_(paired)_NIG_trap1_contig_2581	2814	fibroblast growth factor receptor 3-like	-	XP_002610424	2.81516e-17	38	97.4413	606	236	Branchiostoma floridae
238_GATCAG_trimmed_(paired)_NIG_trap1_contig_34664	2814	epsin-2 isoform x2	-	XP_006973636	5.0838e-78	65	276.559	298	195	Peromyscus maniculatus bairdii
238_GATCAG_trimmed_(paired)_NIG_trap1_contig_39633	2814	snf1-related protein kinase catalytic subunit alpha kin10 isoform x1	EC:2.7.11	XP_006431221	2.94261e-97	69	320.087	305	212	Citrus clementina
238_GATCAG_trimmed_(paired)_NIG_trap1_contig_2297	2814	protein spire homolog 1 isoform x4	-	XP_006816914	1.00336e-67	45	197.593	509	230	Saccoglossus kowalevskii
238_GATCAG_trimmed_(paired)_NIG_trap1_contig_22194	2814	e3 ubiquitin-protein ligase trip12 isoform x2	-	XP_005111541	0	62	698.353	977	608	Aplysia californica
238_GATCAG_trimmed_(paired)_NIG_trap1_contig_31412	2813	cugbp elav-like family member 5	-	XP_008198129	2.08024e-79	62	274.633	338	212	Tribolium castaneum
238_GATCAG_trimmed_(paired)_NIG_trap1_contig_17038	2813	ccr4-not transcription complex subunit 4 isoform x6	-	XP_005101979	4.81192e-102	76	348.206	242	184	Aplysia californica
238_GATCAG_trimmed_(paired)_NIG_trap1_contig_68545	2812	tau-tubulin kinase 1	-	XP_002635376	2.05081e-58	52	221.09	376	198	Caenorhabditis briggsae
272_CAGATC_trimmed_(paired)_NIG_trap2_contig_8691	2812	polycystin cation channel family	-	XP_001700393	0	70	921.383	953	673	Chlamydomonas reinhardtii
238_GATCAG_trimmed_(paired)_NIG_trap1_contig_55915	2812	tetratricopeptide repeat protein 39a isoform x1	-	XP_005096921	0	69	592.038	603	417	Aplysia californica
238_GATCAG_trimmed_(paired)_NIG_trap1_contig_38334	2811	ets homologous factor isoform x2	-	XP_001896909	3.2445e-102	64	333.954	353	227	Brugia malayi
272_CAGATC_trimmed_(paired)_NIG_trap2_contig_13523	2810	endoplasmin	-	XP_001899398	0	71	510.76	520	370	Brugia malayi
238_GATCAG_trimmed_(paired)_NIG_trap1_contig_27265	2810	glutamine--trna ligase	EC:6.1.1.18	NP_001079979	0	78	1099.73	796	627	Xenopus laevis
238_GATCAG_trimmed_(paired)_NIG_trap1_contig_39115	2809	disabled homolog 2 isoform x1	-	XP_008323945	8.14193e-30	66	134.806	131	87	Cynoglossus semilaevis
238_GATCAG_trimmed_(paired)_NIG_trap1_contig_42323	2809	thrombospondin type 1 domain-containing protein	-	XP_002122650	1.16779e-17	43	98.2117	214	93	Ciona intestinalis
238_GATCAG_trimmed_(paired)_NIG_trap1_contig_48251	2809	delta and notch-like epidermal growth factor-related receptor	-	XP_003730203	6.41513e-08	47	66.6254	132	63	Strongylocentrotus purpuratus
238_GATCAG_trimmed_(paired)_NIG_trap1_contig_9624	2808	iq and aaa domain-containing protein 1	-	XP_002594378	2.11732e-152	77	483.411	422	327	Branchiostoma floridae
238_GATCAG_trimmed_(paired)_NIG_trap1_contig_52139	2808	eh domain-binding protein 1 isoform x1	-	XP_008285434	1.15393e-38	83	166.392	130	109	Stegastes partitus
238_GATCAG_trimmed_(paired)_NIG_trap1_contig_94396	2807	transient receptor potential cation channel subfamily m member 3	-	XP_006080829	3.67328e-108	64	355.14	464	299	Bubalus bubalis
238_GATCAG_trimmed_(paired)_NIG_trap1_contig_71890	2806	glycerol-3-phosphate mitochondrial-like isoform x2	EC:1.1.5.3; EC:1.1.3.21	XP_782036	0	80	921.768	681	550	Strongylocentrotus purpuratus
272_CAGATC_trimmed_(paired)_NIG_trap2_contig_31385	2806	nidogen-2-like isoform 2	-	XP_791550	1.9675e-23	43	116.701	383	165	Strongylocentrotus purpuratus
272_CAGATC_trimmed_(paired)_NIG_trap2_contig_18139	2804	ubiquitin-like modifier-activating enzyme 1 isoform x1	-	XP_646665	0	72	1025	920	664	Dictyostelium discoideum AX4
238_GATCAG_trimmed_(paired)_NIG_trap1_contig_43432	2804	lim domain and actin-binding protein 1-like isoform x1	-	XP_004342215	2.9123e-18	54	95.5153	109	59	Acanthamoeba castellanii str. Neff
238_GATCAG_trimmed_(paired)_NIG_trap1_contig_81816	2804	sortilin-like	-	NP_001161660	0	57	576.63	783	448	Saccoglossus kowalevskii
238_GATCAG_trimmed_(paired)_NIG_trap1_contig_44535	2803	vacuolar h	-	XP_008559101	0	71	967.222	860	619	Microplitis demolitor
238_GATCAG_trimmed_(paired)_NIG_trap1_contig_109957	2803	sec14-like protein 1-like	-	XP_005097738	0	79	621.698	460	367	Aplysia californica
238_GATCAG_trimmed_(paired)_NIG_trap1_contig_22823	2802	monocarboxylate transporter 4-like isoform x1	-	XP_004525416	1.69081e-98	53	338.191	686	367	Ceratitis capitata
238_GATCAG_trimmed_(paired)_NIG_trap1_contig_1505	2802	heat shock 70 kda protein 4	-	XP_003217430	0	66	813.913	847	567	Anolis carolinensis
238_GATCAG_trimmed_(paired)_NIG_trap1_contig_12016	2802	trifunctional enzyme subunit mitochondrial-like	EC:1.1.1.35	XP_002436089	0	72	723.776	738	537	Ixodes scapularis
238_GATCAG_trimmed_(paired)_NIG_trap1_contig_34738	2801	e3 ubiquitin-protein ligase ari5	-	XP_006816214	2.02467e-25	46	123.25	329	152	Saccoglossus kowalevskii
272_CAGATC_trimmed_(paired)_NIG_trap2_contig_26443	2801	vacuolar-sorting receptor 1-like	-	XP_005643046	5.49828e-69	52	254.218	409	215	Coccomyxa subellipsoidea C-169
238_GATCAG_trimmed_(paired)_NIG_trap1_contig_14146	2800	adenylate cyclase	-	WP_015149803	1.56615e-43	57	172.555	296	171	Oscillatoria acuminata PCC 6304
238_GATCAG_trimmed_(paired)_NIG_trap1_contig_30602	2799	glucose dehydrogenase	-	WP_011957501	3.91013e-11	41	76.6406	300	125	Roseiflexus sp. RS-1
238_GATCAG_trimmed_(paired)_NIG_trap1_contig_33538	2798	rna-binding protein 5	-	XP_005096261	3.09945e-39	58	167.162	362	210	Aplysia californica
238_GATCAG_trimmed_(paired)_NIG_trap1_contig_22223	2798	low quality protein: zinc finger homeobox protein 3-like	-	XP_008191411	3.60139e-148	61	498.049	617	379	Tribolium castaneum
272_CAGATC_trimmed_(paired)_NIG_trap2_contig_17552	2798	hypothetical protein VOLCADRAFT_94316	-	XP_002953472	0.000200069	49	55.0694	109	54	Volvox carteri f. nagariensis
238_GATCAG_trimmed_(paired)_NIG_trap1_contig_67248	2798	ras-related protein rap-1b	-	XP_002594348	4.30472e-89	94	292.738	172	162	Branchiostoma floridae
238_GATCAG_trimmed_(paired)_NIG_trap1_contig_26173	2797	glutamine synthetase	EC:6.3.1.2	XP_002632560	6.49652e-170	79	511.916	376	299	Caenorhabditis briggsae
272_CAGATC_trimmed_(paired)_NIG_trap2_contig_8707	2797	riboflavin kinase	-	XP_005649022	7.18838e-42	70	168.318	147	104	Coccomyxa subellipsoidea C-169
238_GATCAG_trimmed_(paired)_NIG_trap1_contig_14141	2797	cugbp elav-like family member 1 isoform x10	-	XP_007181285	3.72662e-131	63	414.461	463	293	Balaenoptera acutorostrata scammoni
238_GATCAG_trimmed_(paired)_NIG_trap1_contig_86650	2796	ubiquitin carboxyl-terminal hydrolase 7	EC:3.4.22; EC:3.1.2.15	XP_005508555	0	77	956.822	788	611	Columba livia
238_GATCAG_trimmed_(paired)_NIG_trap1_contig_65314	2795	dual specificity tyrosine-phosphorylation-regulated kinase 1a isoform 3	EC:2.7.10.2; EC:2.7.12.1; EC:2.7.11	XP_006572273	0	80	590.112	456	368	Apis mellifera
238_GATCAG_trimmed_(paired)_NIG_trap1_contig_75142	2795	nad-dependent dna ligase	-	XP_003141411	4.47828e-33	50	141.354	291	147	Loa loa
272_CAGATC_trimmed_(paired)_NIG_trap2_contig_11366	2795	peptidyl-prolyl cis-trans isomerase cwc27 homolog	-	XP_007059051	1.28087e-139	69	436.802	476	330	Chelonia mydas
238_GATCAG_trimmed_(paired)_NIG_trap1_contig_99668	2795	e3 ubiquitin-protein ligase rnf213-like	-	XP_002599157	9.46227e-49	45	198.749	944	433	Branchiostoma floridae
238_GATCAG_trimmed_(paired)_NIG_trap1_contig_90990	2794	groucho protein isoform x5	-	XP_006817755	0	93	645.966	333	313	Saccoglossus kowalevskii
238_GATCAG_trimmed_(paired)_NIG_trap1_contig_70874	2793	lipase 4	-	XP_004365987	1.02922e-88	55	310.457	494	272	Capsaspora owczarzaki ATCC 30864
272_CAGATC_trimmed_(paired)_NIG_trap2_contig_19649	2792	phosphatidylinositol 4-kinase gamma 7-like	-	XP_002950655	3.23184e-143	77	440.269	330	257	Volvox carteri f. nagariensis
238_GATCAG_trimmed_(paired)_NIG_trap1_contig_30464	2791	translocation protein sec63 homolog	-	XP_005098508	2.04728e-156	72	491.886	486	352	Aplysia californica
238_GATCAG_trimmed_(paired)_NIG_trap1_contig_42149	2790	fibroblast growth factor receptor-like 1	-	XP_006003194	1.17232e-82	56	286.189	410	231	Latimeria chalumnae
238_GATCAG_trimmed_(paired)_NIG_trap1_contig_26583	2790	clathrin heavy chain family protein	-	XP_001016015	0	96	1541.17	821	790	Tetrahymena thermophila
272_CAGATC_trimmed_(paired)_NIG_trap2_contig_9711	2789	septin-like protein	-	XP_001694177	0.000260882	65	54.299	58	38	Chlamydomonas reinhardtii
238_GATCAG_trimmed_(paired)_NIG_trap1_contig_82318	2789	nfx1-type zinc finger-containing protein 1	-	XP_003872348	4.29681e-63	66	243.432	318	211	Leishmania mexicana MHOM/GT/2001/U1103
238_GATCAG_trimmed_(paired)_NIG_trap1_contig_9022	2789	tubulin binding protein	-	XP_006956829	3.77529e-09	69	70.8626	100	69	Wallemia sebi CBS 633.66
238_GATCAG_trimmed_(paired)_NIG_trap1_contig_34824	2788	h(+) cl(-) exchange transporter 3 isoform x5	-	XP_005108895	0	77	590.497	454	354	Aplysia californica
238_GATCAG_trimmed_(paired)_NIG_trap1_contig_24157	2788	mfs-type transporter slc18b1-like	-	XP_003485407	6.33715e-59	56	219.935	422	240	Bombus impatiens
272_CAGATC_trimmed_(paired)_NIG_trap2_contig_34165	2787	flagellar associated protein	-	XP_001690257	7.61783e-48	55	189.119	294	164	Chlamydomonas reinhardtii
238_GATCAG_trimmed_(paired)_NIG_trap1_contig_19153	2786	threonyl-trna synthetase	EC:6.1.1	XP_001568243	0	66	751.51	786	522	Leishmania braziliensis MHOM/BR/75/M2904
238_GATCAG_trimmed_(paired)_NIG_trap1_contig_43061	2785	inositol -trisphosphate receptor type 3	-	XP_004333542	6.21787e-43	45	180.259	718	330	Acanthamoeba castellanii str. Neff
238_GATCAG_trimmed_(paired)_NIG_trap1_contig_52254	2785	low quality protein: bah and coiled-coil domain-containing protein 1	-	XP_003726974	3.77378e-39	72	167.933	153	111	Strongylocentrotus purpuratus
238_GATCAG_trimmed_(paired)_NIG_trap1_contig_39596	2785	adp-ribosylation factor gtpase-activating protein 1 isoform x2	-	XP_002925781	2.22453e-54	83	201.83	136	113	Ailuropoda melanoleuca
238_GATCAG_trimmed_(paired)_NIG_trap1_contig_5177	2785	aminopeptidase n	-	XP_789392	9.26731e-153	51	487.649	890	462	Strongylocentrotus purpuratus
238_GATCAG_trimmed_(paired)_NIG_trap1_contig_68974	2784	zinc finger mynd domain-containing protein 11 isoform x2	-	XP_008161183	5.8441e-121	54	392.889	683	370	Chrysemys picta bellii
238_GATCAG_trimmed_(paired)_NIG_trap1_contig_70990	2783	yth domain-containing protein 1 isoform x2	-	XP_006534931	8.89617e-68	66	246.899	231	153	Mus musculus
238_GATCAG_trimmed_(paired)_NIG_trap1_contig_29414	2783	disulfide isomerase	-	XP_001864249	2.5799e-142	72	288.115	254	184	Culex quinquefasciatus
238_GATCAG_trimmed_(paired)_NIG_trap1_contig_112986	2782	sulfate transporter	-	XP_001697222	3.90634e-159	59	497.664	726	433	Chlamydomonas reinhardtii
238_GATCAG_trimmed_(paired)_NIG_trap1_contig_85730	2782	cytoplasmic dynein 2 heavy chain 1-like	EC:3.6.1.15	XP_005112510	0	80	1152.12	932	754	Aplysia californica
238_GATCAG_trimmed_(paired)_NIG_trap1_contig_68593	2781	sh3 and multiple ankyrin repeat domains protein 3 isoform x1	-	XP_002631126	2.33611e-103	60	358.221	497	299	Caenorhabditis briggsae
238_GATCAG_trimmed_(paired)_NIG_trap1_contig_4759	2781	monocarboxylate transporter 13-like	-	XP_001355229	9.35565e-105	54	350.517	602	330	Drosophila pseudoobscura pseudoobscura
238_GATCAG_trimmed_(paired)_NIG_trap1_contig_86557	2781	forkhead box protein n3 isoform x1	-	XP_005099217	2.43405e-89	56	314.694	455	255	Aplysia californica
238_GATCAG_trimmed_(paired)_NIG_trap1_contig_40953	2781	dolichyl-diphosphooligosaccharide--protein glycosyltransferase subunit 2 isoform x1	-	XP_005100783	3.18545e-95	51	324.709	691	353	Aplysia californica
238_GATCAG_trimmed_(paired)_NIG_trap1_contig_123618	2781	sporulation-specific protein 15-like	-	XP_003490437	4.92463e-05	47	57.3806	631	299	Bombus impatiens
238_GATCAG_trimmed_(paired)_NIG_trap1_contig_58192	2780	coiled-coil domain-containing protein 108	-	XP_005108034	6.02482e-99	64	347.051	353	227	Aplysia californica
272_CAGATC_trimmed_(paired)_NIG_trap2_contig_21714	2778	hypothetical protein DFA_11651	-	XP_004350598	1.02451e-08	48	66.6254	152	74	Dictyostelium fasciculatum
238_GATCAG_trimmed_(paired)_NIG_trap1_contig_40191	2777	hypothetical protein TTHERM_00471040	-	XP_001032994	0	76	862.062	688	528	Tetrahymena thermophila
238_GATCAG_trimmed_(paired)_NIG_trap1_contig_35685	2777	bone morphogenetic protein receptor type-2	-	XP_007501977	6.45149e-88	54	313.923	522	286	Monodelphis domestica
238_GATCAG_trimmed_(paired)_NIG_trap1_contig_42226	2777	oxysterol binding protein	-	XP_001209241	6.30284e-07	45	63.5438	186	84	Aspergillus terreus NIH2624
238_GATCAG_trimmed_(paired)_NIG_trap1_contig_21682	2777	creb-regulated transcription coactivator 3-like isoform x2	-	XP_783622	1.0506e-50	57	194.897	283	162	Strongylocentrotus purpuratus
238_GATCAG_trimmed_(paired)_NIG_trap1_contig_70978	2777	atp-dependent rna helicase ddx42	-	XP_005089057	0	79	831.632	658	520	Aplysia californica
238_GATCAG_trimmed_(paired)_NIG_trap1_contig_71730	2777	hypothetical protein BRAFLDRAFT_80694	-	XP_002591598	7.0208e-32	49	135.961	262	130	Branchiostoma floridae
238_GATCAG_trimmed_(paired)_NIG_trap1_contig_67590	2777	protein held out wings-like isoform 2	-	NP_001164152	1.44069e-63	70	228.409	204	144	Tribolium castaneum
238_GATCAG_trimmed_(paired)_NIG_trap1_contig_6444	2777	kinesin heavy chain isoform 5c	-	XP_803262	1.06697e-36	49	153.295	371	184	Trypanosoma cruzi strain CL Brener
238_GATCAG_trimmed_(paired)_NIG_trap1_contig_73272	2777	atp-binding cassette sub-family a member 3-like	-	XP_003745672	5.35986e-147	55	488.034	934	516	Metaseiulus occidentalis
272_CAGATC_trimmed_(paired)_NIG_trap2_contig_27531	2775	vacuolar transport chaperone protein	-	XP_005646401	0	64	687.567	733	471	Coccomyxa subellipsoidea C-169
238_GATCAG_trimmed_(paired)_NIG_trap1_contig_1186	2774	26s proteasome non-atpase regulatory subunit 2 1a-like	-	XP_001784634	0	72	866.3	840	605	Physcomitrella patens
272_CAGATC_trimmed_(paired)_NIG_trap2_contig_12540	2774	ase-activating protein	-	XP_004356787	0	73	774.237	797	587	Acanthamoeba castellanii str. Neff
238_GATCAG_trimmed_(paired)_NIG_trap1_contig_26993	2773	tetratricopeptide repeat protein 24	-	XP_006823810	1.41438e-44	49	182.956	371	183	Saccoglossus kowalevskii
238_GATCAG_trimmed_(paired)_NIG_trap1_contig_57834	2773	importin subunit beta-1	-	NP_001191603	0	77	1097.8	877	678	Aplysia californica
272_CAGATC_trimmed_(paired)_NIG_trap2_contig_2584	2772	transforming growth factor-beta-induced protein ig-h3-like	-	XP_002409988	2.0982e-135	58	436.802	686	403	Ixodes scapularis
238_GATCAG_trimmed_(paired)_NIG_trap1_contig_52930	2772	major vault protein	-	NP_001116989	0	73	891.338	839	618	Strongylocentrotus purpuratus
238_GATCAG_trimmed_(paired)_NIG_trap1_contig_67152	2771	pab-dependent poly -specific ribonuclease subunit 2-like	-	XP_006565124	0	58	636.336	846	491	Apis mellifera
238_GATCAG_trimmed_(paired)_NIG_trap1_contig_23020	2771	vacuolar protein sorting-associated protein 35	-	XP_006272331	0	82	1079.32	789	650	Alligator mississippiensis
238_GATCAG_trimmed_(paired)_NIG_trap1_contig_59504	2771	calcium-transporting atpase type 2c member 1-like	EC:3.6.3.8	XP_001627716	0	80	442.195	386	312	Nematostella vectensis
238_GATCAG_trimmed_(paired)_NIG_trap1_contig_5088	2771	neural proliferation differentiation and control protein 1-like	-	XP_001662281	6.46291e-09	60	68.1662	114	69	Aedes aegypti
238_GATCAG_trimmed_(paired)_NIG_trap1_contig_34904	2770	coiled-coil domain-containing protein 154	-	XP_006814680	6.8678e-78	58	283.108	633	368	Saccoglossus kowalevskii
238_GATCAG_trimmed_(paired)_NIG_trap1_contig_44588	2769	glutamine--fructose-6-phosphate aminotransferase	-	XP_002431571	0	72	792.341	725	529	Pediculus humanus corporis
238_GATCAG_trimmed_(paired)_NIG_trap1_contig_70687	2767	alpha-mannosidase 2	EC:3.2.1	XP_002433789	0	63	727.628	858	543	Ixodes scapularis
238_GATCAG_trimmed_(paired)_NIG_trap1_contig_30707	2767	cell division cycle and apoptosis regulator protein 1-like	-	XP_005992644	2.83999e-05	51	57.7658	114	59	Latimeria chalumnae
238_GATCAG_trimmed_(paired)_NIG_trap1_contig_67092	2767	cationic amino acid transporter 4-like	-	XP_006640522	1.24233e-111	57	369.392	646	369	Lepisosteus oculatus
238_GATCAG_trimmed_(paired)_NIG_trap1_contig_9132	2767	protocadherin fat 1 isoform x1	-	XP_002609158	9.72687e-134	54	456.062	911	496	Branchiostoma floridae
238_GATCAG_trimmed_(paired)_NIG_trap1_contig_9069	2766	ubiquitin carboxyl-terminal hydrolase 5 isoform x2	EC:3.4	XP_004596448	2.40314e-172	56	534.258	858	485	Ochotona princeps
238_GATCAG_trimmed_(paired)_NIG_trap1_contig_6862	2766	dipeptidyl peptidase 9	-	XP_002605487	0	62	737.643	846	532	Branchiostoma floridae
272_CAGATC_trimmed_(paired)_NIG_trap2_contig_13428	2766	hypothetical protein CHLREDRAFT_93667	-	XP_001696378	5.49974e-05	62	53.1434	54	34	Chlamydomonas reinhardtii
238_GATCAG_trimmed_(paired)_NIG_trap1_contig_39248	2765	rna methylase	-	WP_014238582	2.14435e-34	54	148.673	297	162	Azospirillum brasilense Sp245
238_GATCAG_trimmed_(paired)_NIG_trap1_contig_37001	2765	cytoplasmic fmr1-interacting protein 2 isoform x6	-	NP_001191572	0	67	695.271	727	492	Aplysia californica
272_CAGATC_trimmed_(paired)_NIG_trap2_contig_16386	2765	rna-directed dna polymerase from mobile element jockey-like	-	XP_003727690	1.09951e-22	50	113.62	253	128	Strongylocentrotus purpuratus
238_GATCAG_trimmed_(paired)_NIG_trap1_contig_585	2764	trifunctional enzyme subunit mitochondrial	EC:2.3.1.9; EC:1.1.1.35	XP_317731	0	73	798.119	732	538	Anopheles gambiae str. PEST
272_CAGATC_trimmed_(paired)_NIG_trap2_contig_10056	2764	hypothetical protein BRAFLDRAFT_125477	-	XP_002608304	0.000588736	40	53.1434	145	58	Branchiostoma floridae
272_CAGATC_trimmed_(paired)_NIG_trap2_contig_4172	2763	peroxidasin homolog	-	XP_002412589	1.20664e-121	55	394.43	593	330	Ixodes scapularis
272_CAGATC_trimmed_(paired)_NIG_trap2_contig_13071	2763	eukaryotic translation initiation factor 3 subunit c-like	-	XP_006481681	2.41983e-167	62	523.857	614	385	Citrus sinensis
272_CAGATC_trimmed_(paired)_NIG_trap2_contig_11934	2762	carnitine o-palmitoyltransferase liver isoform	-	XP_006821976	0	70	711.449	686	482	Saccoglossus kowalevskii
272_CAGATC_trimmed_(paired)_NIG_trap2_contig_3158	2762	glutamine synthetase	EC:6.3.1.2	XP_001699902	0	86	651.358	382	331	Chlamydomonas reinhardtii
238_GATCAG_trimmed_(paired)_NIG_trap1_contig_86071	2761	tight junction protein zo-1-like	-	XP_006572398	2.00056e-176	60	550.821	794	478	Apis mellifera
272_CAGATC_trimmed_(paired)_NIG_trap2_contig_50627	2761	dynamin like protein	-	XP_004336224	7.73481e-113	58	377.481	574	334	Acanthamoeba castellanii str. Neff
238_GATCAG_trimmed_(paired)_NIG_trap1_contig_55561	2760	cytoplasmic dynein 1 light intermediate chain 2	-	XP_005105824	9.14333e-111	60	360.147	466	282	Aplysia californica
238_GATCAG_trimmed_(paired)_NIG_trap1_contig_27467	2760	matrix metalloproteinase-16 isoform x3	-	XP_002435086	0	70	558.525	506	356	Ixodes scapularis
238_GATCAG_trimmed_(paired)_NIG_trap1_contig_60844	2760	roundabout homolog 2-like	-	XP_006062214	0	59	655.21	823	492	Bubalus bubalis
238_GATCAG_trimmed_(paired)_NIG_trap1_contig_62913	2760	protein lec- isoform f	-	XP_005099839	0.000118718	44	55.4546	174	78	Aplysia californica
238_GATCAG_trimmed_(paired)_NIG_trap1_contig_60830	2759	arf gtpase-activating protein git2 isoform x2	-	XP_006249507	0	63	619.772	752	474	Rattus norvegicus
238_GATCAG_trimmed_(paired)_NIG_trap1_contig_16085	2758	sumo-activating enzyme subunit 2	-	XP_969731	5.12003e-101	64	339.732	348	224	Tribolium castaneum
238_GATCAG_trimmed_(paired)_NIG_trap1_contig_46886	2758	low quality protein: apoptotic chromatin condensation inducer in the nucleus	-	XP_005370561	3.93559e-23	53	115.931	254	136	Microtus ochrogaster
238_GATCAG_trimmed_(paired)_NIG_trap1_contig_80514	2758	ethylene-insensitive protein 2-like isoform x1	-	XP_006657456	2.74303e-15	58	90.5077	138	81	Oryza brachyantha
238_GATCAG_trimmed_(paired)_NIG_trap1_contig_38954	2757	camp specific phosphodiesterase	-	XP_804462	2.77537e-145	56	466.463	731	415	Trypanosoma cruzi strain CL Brener
238_GATCAG_trimmed_(paired)_NIG_trap1_contig_20073	2757	angiotensin-converting enzyme	-	XP_002613334	5.38728e-172	62	528.094	619	384	Branchiostoma floridae
238_GATCAG_trimmed_(paired)_NIG_trap1_contig_66144	2757	solute carrier family 12 member 5	-	XP_004930043	0	65	752.666	825	540	Bombyx mori
238_GATCAG_trimmed_(paired)_NIG_trap1_contig_77975	2755	condensin complex subunit 2	-	XP_785513	1.31468e-32	56	142.51	221	125	Strongylocentrotus purpuratus
238_GATCAG_trimmed_(paired)_NIG_trap1_contig_20419	2755	calmodulin-regulated spectrin-associated protein 2 isoform x2	-	XP_004659596	2.7248e-18	52	100.523	171	89	Jaculus jaculus
238_GATCAG_trimmed_(paired)_NIG_trap1_contig_55079	2755	scavenger receptor	-	XP_005111472	2.41115e-102	54	363.614	620	336	Aplysia californica
238_GATCAG_trimmed_(paired)_NIG_trap1_contig_19155	2755	rna-binding protein musashi homolog 2 isoform x6	-	XP_003740625	2.05119e-84	81	282.722	198	162	Metaseiulus occidentalis
238_GATCAG_trimmed_(paired)_NIG_trap1_contig_36106	2755	formin-binding protein 1-like isoform 1	-	XP_006558464	5.87532e-76	51	270.781	594	306	Apis mellifera
272_CAGATC_trimmed_(paired)_NIG_trap2_contig_7036	2755	extracellular matrix protein	-	XP_646785	1.30351e-178	54	557.37	984	541	Dictyostelium discoideum AX4
238_GATCAG_trimmed_(paired)_NIG_trap1_contig_73936	2755	probable atp-dependent rna helicase ddx4	-	XP_006825896	3.01631e-160	70	491.5	479	337	Saccoglossus kowalevskii
238_GATCAG_trimmed_(paired)_NIG_trap1_contig_103459	2755	e3 ubiquitin-protein ligase huwe1-like	-	XP_008047335	0	74	683.715	556	413	Tarsius syrichta
238_GATCAG_trimmed_(paired)_NIG_trap1_contig_27141	2754	mitogen-activated protein kinase 3	EC:2.7.11.24	XP_005108216	4.91369e-109	92	352.829	207	191	Aplysia californica
238_GATCAG_trimmed_(paired)_NIG_trap1_contig_50547	2754	sh3 and multiple ankyrin repeat domains protein 3	-	XP_007502878	1.65911e-10	58	75.0998	73	43	Monodelphis domestica
238_GATCAG_trimmed_(paired)_NIG_trap1_contig_46113	2754	prestin isoform x1	-	XP_005148457	4.93039e-104	50	351.288	797	402	Melopsittacus undulatus
272_CAGATC_trimmed_(paired)_NIG_trap2_contig_35603	2754	rac serine threonine-protein kinase	EC:2.7.11.13	XP_002427161	0	84	737.258	491	414	Pediculus humanus corporis
238_GATCAG_trimmed_(paired)_NIG_trap1_contig_58545	2754	major vault protein	-	XP_006815257	0	85	1042.34	703	601	Saccoglossus kowalevskii
238_GATCAG_trimmed_(paired)_NIG_trap1_contig_16881	2753	probable atp-dependent rna helicase ddx4	-	XP_008428196	0	75	554.288	461	350	Poecilia reticulata
238_GATCAG_trimmed_(paired)_NIG_trap1_contig_148440	2752	eukaryotic translation initiation factor 4 gamma 1-like	-	XP_005805944	4.43589e-80	61	295.434	408	249	Xiphophorus maculatus
238_GATCAG_trimmed_(paired)_NIG_trap1_contig_49822	2751	carrier protein chloroplastic-like	-	XP_005707402	8.57679e-102	66	343.199	467	310	Galdieria sulphuraria
238_GATCAG_trimmed_(paired)_NIG_trap1_contig_52301	2751	glycerol-3-phosphate mitochondrial isoform x1	-	XP_003244035	0	74	741.495	652	487	Acyrthosiphon pisum
238_GATCAG_trimmed_(paired)_NIG_trap1_contig_84531	2750	threonyl-trna synthetase	EC:6.1.1.3; EC:6.1.1.14	XP_001017218	0	92	1523.45	885	822	Tetrahymena thermophila
238_GATCAG_trimmed_(paired)_NIG_trap1_contig_3619	2749	PREDICTED: uncharacterized protein LOC101854317	-	XP_005095831	5.5165e-164	61	505.753	616	378	Aplysia californica
238_GATCAG_trimmed_(paired)_NIG_trap1_contig_16510	2749	galactocerebrosidase isoform x2	-	XP_005089504	3.81778e-173	66	531.176	566	375	Aplysia californica
272_CAGATC_trimmed_(paired)_NIG_trap2_contig_50574	2748	heterogeneous nuclear ribonucleoprotein h2	-	XP_002956881	2.15568e-175	84	535.028	364	308	Volvox carteri f. nagariensis
238_GATCAG_trimmed_(paired)_NIG_trap1_contig_22101	2747	leucine-rich ppr motif-containing mitochondrial	-	XP_002436059	1.02149e-31	57	143.665	203	117	Ixodes scapularis
238_GATCAG_trimmed_(paired)_NIG_trap1_contig_49811	2747	e1a-binding protein p400 isoform x1	-	XP_001201170	1.91841e-42	76	178.718	177	135	Strongylocentrotus purpuratus
238_GATCAG_trimmed_(paired)_NIG_trap1_contig_28443	2746	microsomal triglyceride transfer protein large subunit-like	-	XP_003746335	9.9413e-72	56	254.603	442	249	Metaseiulus occidentalis
238_GATCAG_trimmed_(paired)_NIG_trap1_contig_28263	2746	camp-regulated phosphoprotein 19	-	XP_008309197	0.000456973	63	50.447	69	44	Cynoglossus semilaevis
238_GATCAG_trimmed_(paired)_NIG_trap1_contig_21241	2746	protein polyglycylase ttll10-like	EC:6.3.2	XP_002591618	1.17632e-127	70	402.519	379	267	Branchiostoma floridae
238_GATCAG_trimmed_(paired)_NIG_trap1_contig_13096	2745	peptidyl-prolyl cis-trans isomerase fkbp8	-	XP_007577281	3.46818e-28	46	127.872	335	157	Poecilia formosa
238_GATCAG_trimmed_(paired)_NIG_trap1_contig_59918	2745	histidine--trna cytoplasmic isoform x1	-	XP_006632040	0	69	566.614	499	348	Lepisosteus oculatus
272_CAGATC_trimmed_(paired)_NIG_trap2_contig_1369	2744	eukaryotic translation initiation factor 3 subunit a-like	-	XP_006799080	2.61112e-29	51	135.961	409	211	Neolamprologus brichardi
238_GATCAG_trimmed_(paired)_NIG_trap1_contig_6133	2744	dual specificity mitogen-activated protein kinase kinase 4-like isoform x1	EC:2.7.11	XP_006802013	7.66658e-167	83	505.368	353	294	Neolamprologus brichardi
272_CAGATC_trimmed_(paired)_NIG_trap2_contig_5157	2743	multispecies: rtx toxins and related ca2+-binding protein	-	WP_026159652	1.38041e-05	43	57.7658	320	138	Candidatus Poribacteria sp. WGA-4E
238_GATCAG_trimmed_(paired)_NIG_trap1_contig_7161	2743	apical endosomal glyco	-	XP_003976658	5.39773e-31	38	141.354	573	223	Takifugu rubripes
272_CAGATC_trimmed_(paired)_NIG_trap2_contig_6765	2743	propionyl- carboxylase alpha mitochondrial	EC:6.4.1.3; EC:6.3.4.14	XP_005441000	0	64	520.39	619	398	Falco cherrug
238_GATCAG_trimmed_(paired)_NIG_trap1_contig_515	2742	extended synaptotagmin-2-like	-	XP_001625031	1.65352e-65	52	244.973	562	296	Nematostella vectensis
272_CAGATC_trimmed_(paired)_NIG_trap2_contig_15978	2742	ankyrin repeat protein	-	XP_003283212	3.37874e-15	48	90.5077	218	106	Dictyostelium purpureum
272_CAGATC_trimmed_(paired)_NIG_trap2_contig_3906	2742	collagen-binding protein	-	WP_008447982	1.98577e-67	46	258.07	874	406	Janthinobacterium sp. HH01
272_CAGATC_trimmed_(paired)_NIG_trap2_contig_12163	2742	30s ribosomal protein s5	-	XP_001697858	5.86819e-67	88	247.284	162	143	Chlamydomonas reinhardtii
238_GATCAG_trimmed_(paired)_NIG_trap1_contig_100089	2741	protein sprint isoform x4	-	XP_002414825	9.12336e-95	49	332.028	684	340	Ixodes scapularis
238_GATCAG_trimmed_(paired)_NIG_trap1_contig_38610	2741	cyclic nucleotide-binding protein	-	XP_829678	4.66711e-25	41	121.324	490	204	Trypanosoma brucei brucei strain 927/4 GUTat10.1
238_GATCAG_trimmed_(paired)_NIG_trap1_contig_41529	2740	low-density lipoprotein receptor-related protein 2	-	XP_004744075	8.71862e-26	34	125.176	1006	352	Mustela putorius furo
238_GATCAG_trimmed_(paired)_NIG_trap1_contig_29559	2740	collagen alpha-6 chain-like isoform x2	-	XP_005108904	2.58147e-28	41	132.109	734	301	Aplysia californica
238_GATCAG_trimmed_(paired)_NIG_trap1_contig_9035	2739	an1-type zinc finger protein 4-like isoform x2	-	XP_006816684	1.1798e-38	61	161.77	220	135	Saccoglossus kowalevskii
238_GATCAG_trimmed_(paired)_NIG_trap1_contig_11273	2739	spectrin beta non-erythrocytic 2	-	XP_002699440	7.14139e-113	71	371.318	382	274	Bos taurus
238_GATCAG_trimmed_(paired)_NIG_trap1_contig_89710	2738	hypothetical protein ACA1_068950	-	XP_004352839	4.28508e-42	54	167.162	338	184	Acanthamoeba castellanii str. Neff
238_GATCAG_trimmed_(paired)_NIG_trap1_contig_36424	2736	camp-specific 3 -cyclic phosphodiesterase 4d isoform x7	EC:3.1.4.17	XP_001967534	1.12992e-175	66	547.74	589	389	Drosophila ananassae
238_GATCAG_trimmed_(paired)_NIG_trap1_contig_6195	2736	e3 ubiquitin-protein ligase rnf13	-	XP_003974284	3.45724e-58	59	214.157	314	187	Takifugu rubripes
238_GATCAG_trimmed_(paired)_NIG_trap1_contig_78636	2736	neuroligin- x-linked isoform x2	-	XP_001627490	3.04544e-82	50	286.96	578	293	Nematostella vectensis
272_CAGATC_trimmed_(paired)_NIG_trap2_contig_12306	2735	sortilin	-	XP_004830270	4.24572e-65	46	244.973	691	319	Babesia equi
238_GATCAG_trimmed_(paired)_NIG_trap1_contig_23535	2735	titin-like	-	XP_005112228	2.06091e-111	50	390.193	740	371	Aplysia californica
238_GATCAG_trimmed_(paired)_NIG_trap1_contig_7165	2735	fatty acid synthase	EC:2.3.1.85	XP_005283152	0	57	604.749	921	532	Chrysemys picta bellii
238_GATCAG_trimmed_(paired)_NIG_trap1_contig_19324	2734	hemicentin-1	-	XP_008331260	0	57	680.248	897	514	Cynoglossus semilaevis
238_GATCAG_trimmed_(paired)_NIG_trap1_contig_32379	2733	furin-like protease 2-like	EC:3.4.21	XP_008545163	0	61	695.656	841	521	Microplitis demolitor
238_GATCAG_trimmed_(paired)_NIG_trap1_contig_92083	2733	receptor-type tyrosine-protein phosphatase eta	-	XP_007652402	6.97507e-66	59	237.654	304	180	Cricetulus griseus
238_GATCAG_trimmed_(paired)_NIG_trap1_contig_59549	2733	wd repeat-containing protein 65	-	XP_001179607	3.78444e-162	55	517.309	895	495	Strongylocentrotus purpuratus
272_CAGATC_trimmed_(paired)_NIG_trap2_contig_4701	2733	poly binding protein 6 pab6 rna binding translation initiation partial	-	XP_001014870	4.25737e-179	73	548.895	513	377	Tetrahymena thermophila
238_GATCAG_trimmed_(paired)_NIG_trap1_contig_73560	2732	eukaryotic translation initiation factor 4e class ii	-	XP_006463645	1.2454e-05	51	58.5362	130	67	Agaricus bisporus var. bisporus H97
238_GATCAG_trimmed_(paired)_NIG_trap1_contig_113777	2732	protocadherin-like wing polarity protein stan isoform x1	-	XP_002401744	0	79	1034.25	801	640	Ixodes scapularis
238_GATCAG_trimmed_(paired)_NIG_trap1_contig_55470	2731	probable protein phosphatase cg10417-like	-	XP_005105107	7.18077e-28	64	129.798	127	82	Aplysia californica
238_GATCAG_trimmed_(paired)_NIG_trap1_contig_33044	2731	junctophilin-1-like isoform x3	-	XP_005090555	1.81102e-161	77	504.982	437	340	Aplysia californica
238_GATCAG_trimmed_(paired)_NIG_trap1_contig_5611	2730	gdh 6pgl endoplasmic bifunctional protein	EC:3.1.1.31; EC:1.1.1.49	XP_005079349	7.01427e-147	56	466.077	797	449	Mesocricetus auratus
238_GATCAG_trimmed_(paired)_NIG_trap1_contig_23209	2729	acyl- -binding domain-containing protein 4-like isoform x2	-	XP_004302233	7.58413e-36	48	154.451	290	141	Fragaria vesca subsp. vesca
238_GATCAG_trimmed_(paired)_NIG_trap1_contig_66002	2729	receptor-type tyrosine-protein phosphatase epsilon-like isoform x1	-	XP_008320617	3.04001e-102	55	344.739	580	320	Cynoglossus semilaevis
238_GATCAG_trimmed_(paired)_NIG_trap1_contig_52421	2729	serine threonine-protein kinase nek7	EC:2.7.11	XP_007539793	3.93073e-152	92	462.225	275	253	Erinaceus europaeus
272_CAGATC_trimmed_(paired)_NIG_trap2_contig_7204	2729	isocitrate dehydrogenase	EC:1.1.1.41	XP_002957336	9.56428e-85	83	286.189	195	162	Volvox carteri f. nagariensis
272_CAGATC_trimmed_(paired)_NIG_trap2_contig_3235	2728	glutamine-rich protein 2	-	WP_015843051	1.51578e-41	47	175.637	567	272	Paenibacillus sp. JDR-2
238_GATCAG_trimmed_(paired)_NIG_trap1_contig_16994	2726	histone acetyltransferase p300 isoform x1	EC:2.3.1.48; EC:2.3.1.32	XP_003490706	0	77	1041.18	771	598	Bombus impatiens
238_GATCAG_trimmed_(paired)_NIG_trap1_contig_38705	2726	protein tyrosine phosphatase type iva 1	EC:3.1.3.16	XP_005108242	1.76047e-69	78	238.424	172	135	Aplysia californica
238_GATCAG_trimmed_(paired)_NIG_trap1_contig_44214	2726	membrane protein	-	XP_003082048	4.9811e-44	49	182.57	405	201	Ostreococcus tauri
238_GATCAG_trimmed_(paired)_NIG_trap1_contig_56211	2726	amyloid-like protein 2 isoform x4	-	XP_002644641	4.98412e-71	51	259.225	464	240	Caenorhabditis briggsae
238_GATCAG_trimmed_(paired)_NIG_trap1_contig_55110	2725	mlx-interacting protein isoform x3	-	XP_003708079	8.83389e-69	76	257.684	214	164	Megachile rotundata
238_GATCAG_trimmed_(paired)_NIG_trap1_contig_27673	2725	hypothetical protein	-	WP_006040417	2.7016e-58	52	228.794	597	311	Paenibacillus curdlanolyticus
238_GATCAG_trimmed_(paired)_NIG_trap1_contig_41642	2725	PREDICTED: uncharacterized protein DDB_G0271670-like isoform X1	-	XP_005110471	6.39556e-13	62	81.6481	93	58	Aplysia californica
272_CAGATC_trimmed_(paired)_NIG_trap2_contig_17701	2724	dynamin like protein	-	XP_004336224	1.49055e-130	60	407.527	587	356	Acanthamoeba castellanii str. Neff
238_GATCAG_trimmed_(paired)_NIG_trap1_contig_16239	2724	wd repeat-containing protein 16	-	XP_002606123	0	70	718.383	676	477	Branchiostoma floridae
238_GATCAG_trimmed_(paired)_NIG_trap1_contig_18724	2724	rab gdp dissociation inhibitor beta	-	XP_002599716	0	80	566.229	441	354	Branchiostoma floridae
[truncated: 8,521 more rows]
