# Supplementary material for: Metatranscriptome analysis reveals host-microbiome interactions in traps of carnivorous Genlisea species
Source: Front Microbiol. 2015 Jul 14;6:526. doi: 10.3389/fmicb.2015.00526 (PMC4500957; doi:10.3389/fmicb.2015.00526)
Supplement: Supplementary file 4 [file Table4.XLSX]

## Sheet: Sheet1
Table S4: Enrichment analysis of transcripts from Tetrahymena thermophia, Chlamydomonas reinhardtii, Volvox carteri f. nagariensis in comparison with complete microbe transcriptome
Species	Taxon group	GO Term	Name	Type (*)	FDR	single test p-Value	# in test group	# in reference group	# non annot test	# non annot reference group	Over/Under
Tetrahymena thermophia	Alveolata	GO:0003824	catalytic activity	F	3.3e-13	5.8e-16	95	2011	46	3988	over
Tetrahymena thermophia	Alveolata	GO:0016787	hydrolase activity	F	1e-12	3.5e-15	50	616	91	5383	over
Tetrahymena thermophia	Alveolata	GO:0005975	carbohydrate metabolic process	P	7.4e-07	3.8e-09	24	237	117	5762	over
Tetrahymena thermophia	Alveolata	GO:0016798	hydrolase activity, acting on glycosyl bonds	F	1.3e-05	8.7e-08	12	62	129	5937	over
Tetrahymena thermophia	Alveolata	GO:0016887	ATPase activity	F	3.6e-05	3.1e-07	18	174	123	5825	over
Tetrahymena thermophia	Alveolata	GO:0043167	ion binding	F	0.00024	2.5e-06	50	1118	91	4881	over
Tetrahymena thermophia	Alveolata	GO:0008233	peptidase activity	F	0.00047	5.7e-06	16	173	125	5826	over
Tetrahymena thermophia	Alveolata	GO:0016462	pyrophosphatase activity	F	0.0012	2.3e-05	18	241	123	5758	over
Tetrahymena thermophia	Alveolata	GO:0017111	nucleoside-triphosphatase activity	F	0.0012	2.3e-05	18	241	123	5758	over
Tetrahymena thermophia	Alveolata	GO:0016818	hydrolase activity, acting on acid anhydrides, in phosphorus-containing anhydrides	F	0.0012	2.3e-05	18	241	123	5758	over
Tetrahymena thermophia	Alveolata	GO:0016817	hydrolase activity, acting on acid anhydrides	F	0.0012	2.3e-05	18	241	123	5758	over
Tetrahymena thermophia	Alveolata	GO:0016491	oxidoreductase activity	F	0.0034	7e-05	24	424	117	5575	over
Tetrahymena thermophia	Alveolata	GO:0044281	small molecule metabolic process	P	0.0093	0.00021	34	766	107	5233	over
Tetrahymena thermophia	Alveolata	GO:0044238	primary metabolic process	P	0.0096	0.00025	60	1699	81	4300	over
Tetrahymena thermophia	Alveolata	GO:0071704	organic substance metabolic process	P	0.0096	0.00025	60	1699	81	4300	over
Tetrahymena thermophia	Alveolata	GO:0044710	single-organism metabolic process	P	0.014	0.00039	37	893	104	5106	over
Chlamydomonas reinhardtii	Green algae	GO:0009536	plastid	C	2.1e-28	3.6e-31	36	96	96	5912	over
Chlamydomonas reinhardtii	Green algae	GO:0009579	thylakoid	C	1.4e-11	4.8e-14	14	27	118	5981	over
Chlamydomonas reinhardtii	Green algae	GO:0044444	cytoplasmic part	C	6.3e-09	3.2e-11	57	1079	75	4929	over
Chlamydomonas reinhardtii	Green algae	GO:0043231	intracellular membrane-bounded organelle	C	0.00039	3.4e-06	59	1560	73	4448	over
Chlamydomonas reinhardtii	Green algae	GO:0043227	membrane-bounded organelle	C	0.00039	3.4e-06	59	1560	73	4448	over
Chlamydomonas reinhardtii	Green algae	GO:0055085	transmembrane transport	P	0.0027	2.8e-05	15	189	117	5819	over
Chlamydomonas reinhardtii	Green algae	GO:0015979	photosynthesis	P	0.0038	5.1e-05	5	15	127	5993	over
Chlamydomonas reinhardtii	Green algae	GO:0044765	single-organism transport	P	0.0038	5.2e-05	18	277	114	5731	over
Chlamydomonas reinhardtii	Green algae	GO:0005840	ribosome	C	0.0038	6.6e-05	5	16	127	5992	over
Chlamydomonas reinhardtii	Green algae	GO:0030529	ribonucleoprotein complex	C	0.0038	6.6e-05	5	16	127	5992	over
Chlamydomonas reinhardtii	Green algae	GO:0005737	cytoplasm	C	0.0045	8.6e-05	64	1933	68	4075	over
Chlamydomonas reinhardtii	Green algae	GO:0043229	intracellular organelle	C	0.01	0.00022	59	1782	73	4226	over
Chlamydomonas reinhardtii	Green algae	GO:0005794	Golgi apparatus	C	0.021	0.00046	11	144	121	5864	over
Volvox carteri f. nagariensis	Green algae	GO:0009536	plastid	C	1.5e-36	2.6e-39	45	87	120	5888	over
Volvox carteri f. nagariensis	Green algae	GO:0044444	cytoplasmic part	C	8.3e-13	2.9e-15	74	1062	91	4913	over
Volvox carteri f. nagariensis	Green algae	GO:0009579	thylakoid	C	9.8e-12	5e-14	15	26	150	5949	over
Volvox carteri f. nagariensis	Green algae	GO:0015979	photosynthesis	P	3.2e-06	2.2e-08	8	12	157	5963	over
Volvox carteri f. nagariensis	Green algae	GO:0043231	intracellular membrane-bounded organelle	C	3.7e-05	3.8e-07	73	1546	92	4429	over
Volvox carteri f. nagariensis	Green algae	GO:0043227	membrane-bounded organelle	C	3.7e-05	3.8e-07	73	1546	92	4429	over
Volvox carteri f. nagariensis	Green algae	GO:0005737	cytoplasm	C	0.0001	1.2e-06	83	1914	82	4061	over
Volvox carteri f. nagariensis	Green algae	GO:0016491	oxidoreductase activity	F	0.00016	2.2e-06	30	418	135	5557	over
Volvox carteri f. nagariensis	Green algae	GO:0051186	cofactor metabolic process	P	0.00017	2.6e-06	12	74	153	5901	over
Volvox carteri f. nagariensis	Green algae	GO:0005618	cell wall	C	0.00028	4.9e-06	6	12	159	5963	over
Volvox carteri f. nagariensis	Green algae	GO:0030312	external encapsulating structure	C	0.00037	7e-06	6	13	159	5962	over
Volvox carteri f. nagariensis	Green algae	GO:0005840	ribosome	C	0.0006	1.3e-05	6	15	159	5960	over
Volvox carteri f. nagariensis	Green algae	GO:0030529	ribonucleoprotein complex	C	0.0006	1.3e-05	6	15	159	5960	over
Volvox carteri f. nagariensis	Green algae	GO:0043229	intracellular organelle	C	0.0013	3.1e-05	74	1767	91	4208	over
Volvox carteri f. nagariensis	Green algae	GO:0006091	generation of precursor metabolites and energy	P	0.0025	6.5e-05	13	123	152	5852	over
Volvox carteri f. nagariensis	Green algae	GO:0043167	ion binding	F	0.0025	6.9e-05	52	1116	113	4859	over
Volvox carteri f. nagariensis	Green algae	GO:0005829	cytosol	C	0.0028	8.2e-05	23	337	142	5638	over
Volvox carteri f. nagariensis	Green algae	GO:0005773	vacuole	C	0.0039	0.00012	12	113	153	5862	over
Volvox carteri f. nagariensis	Green algae	GO:0009058	biosynthetic process	P	0.024	0.00079	45	1017	120	4958	over
Volvox carteri f. nagariensis	Green algae	GO:0044424	intracellular part	C	0.035	0.0012	87	2422	78	3553	over
Volvox carteri f. nagariensis	Green algae	GO:0006950	response to stress	P	0.042	0.0015	27	526	138	5449	over
Volvox carteri f. nagariensis	Green algae	GO:0005739	mitochondrion	C	0.047	0.0018	18	296	147	5679	over
(*) F: Molecular Function; P: Biological Process; B: Cellular component
