# Supplementary material for: Metatranscriptome analysis reveals host-microbiome interactions in traps of carnivorous Genlisea species
Source: Front Microbiol. 2015 Jul 14;6:526. doi: 10.3389/fmicb.2015.00526 (PMC4500957; doi:10.3389/fmicb.2015.00526)
Supplement: Supplementary file 5 [file Table5.XLSX]

## Sheet: Sheet1
Table S5: Trap specific up-regulated hydrolases in Genlisea differentially expressed genes (DEGs)
Gene locus	Trap Abundance	Fold change	Description	EC	Annotation description
Gnig_g15303	4.5	1.68	probable purple acid phosphatase 20-like	EC:3.1.3.2	C:extracellular region; F:acid phosphatase activity; F:protein serine/threonine phosphatase activity
Gnig_g157	3.39	1.6	type i inositol- -trisphosphate 5-phosphatase 2-like	EC:3.1.3.56	P:inositol phosphate dephosphorylation;P:response to abiotic stimulus; P:response to abscisic acid stimulus; F:inositol-polyphosphate 5-phosphatase activity; P:inositol trisphosphate metabolic process
Gnig_g4571	5.78	1.23	pectinesterase	EC:3.1.1.11	C:plant-type cell wall; P:cell wall modification; F:pectinesterase activity; C:extracellular region; F:aspartyl esterase activity; P:negative regulation of catalytic activity; P:pectin catabolic process
Gnig_g8922	4.27	1.18	probable 6-phosphogluconolactonase 2-like	EC:3.1.1.31	P:pentose-phosphate shunt; C:chloroplast; F:6-phosphogluconolactonase activity
Gnig_g7276	3.48	1.14	exosome complex exonuclease rrp44-like	EC:3.1.13.1	C:cytoplasm; P:protein glycosylation; F:exoribonuclease II activity
Gnig_g1090	6.08	1.11	purple acid phosphatase	EC:3.1.3.2	C:endosome; F:acid phosphatase activity; C:Golgi apparatus; F:protein serine/threonine phosphatase activity; C:extracellular region; C:chloroplast; P:regulation of carbohydrate metabolic process; C:trans-Golgi network; C:mitochondrion
Gnig_g9666	6.26	1.1	acid phosphatase 1	EC:3.1.3.2	F:acid phosphatase activity; C:chloroplast
Gnig_g2744	5.57	1.1	glycerophosphoryl diester phosphodiesterase family protein	EC:3.1.4.46	P:glycerol metabolic process; F:kinase activity; P:sterol biosynthetic process; P:cell adhesion; C:anchored to plasma membrane; C:plant-type cell wall; P:actin nucleation; F:glycerophosphodiester phosphodiesterase activity; P:regulation of meristem growth; P:cell wall pectin metabolic process; P:root hair elongation; P:trichome morphogenesis; P:starch metabolic process; P:carbohydrate biosyntheti…
Gnig_g9378	4.38	1.07	formin-like partial	EC:3.1.3.16	F:microtubule binding; F:actin filament binding; P:microsporogenesis; C:preprophase band; C:spindle; C:actin filament; P:actin nucleation; F:phosphoprotein phosphatase activity; C:phragmoplast
Gnig_g3521	4.43	1.04	ubiquitin carboxyl-terminal hydrolase 19-like	EC:3.1.2.15	F:metal ion binding; P:ubiquitin-dependent protein catabolic process; F:ubiquitin thiolesterase activity
Gnig_g2820	4.84	1.03	probable inactive purple acid phosphatase 16-like	EC:3.1.3.0	F:phosphatase activity; C:membrane; P:ovule development
